# Supplementary material for: 4H-Cyclo­penta­[def]phenanthren-4-one
Source: Acta Crystallogr Sect E Struct Rep Online. 2009 Aug 8;65(Pt 9):o2105. doi: 10.1107/S1600536809030633 (PMC2970027; doi:10.1107/S1600536809030633)
Supplement: Supplementary file 1 [file e-65-o2105-sup1.cif]

##############################################################################
###                                                                        ###
###        Electronic paper (Acta Crystallographica Section E)             ###
###                                                                        ###
##############################################################################
#                                                                            #
# This CIF contains the data in a paper accepted for publication in Acta     #
# Crystallographica Section E. It conforms to the requirements of Notes      #
# for Authors for Section E, and has been peer reviewed under the auspices   #
# of the IUCr Commission on Journals.                                        #
#                                                                            #
# Full details of the Crystallographic Information File format               #
# are given in the paper "The Crystallographic Information File (CIF):       #
# a New Standard Archive File for Crystallography" by S. R. Hall, F. H.      #
# Allen and I. D. Brown [Acta Cryst. (1991), A47, 655-685].                  #
#                                                                            #
# The current version of the core CIF dictionary is obtainable from          #
# ftp://ftp.iucr.org/pub/cif_core.dic. The current version number is 2.4.    #
#                                                                            #
# Software is freely available for graphical display of the structure(s) in  #
# this CIF.  For information consult the CIF home page http://www.iucr.org/  #
# cif/home.html                                                              #
#                                                                            #
# This file may be used for bona fide research purposes within the           #
# scientific community so long as proper attribution is given to the journal # 
# article from which it was obtained.                                        #
#                                                                            #
##############################################################################
                                             
data_I
_audit_creation_method     SHELXL-97
_chemical_name_systematic
;
4<i>H</i>-cyclopenta[<i>def</i>]phenanthren-4-one
;
_chemical_name_common     ?
_chemical_formula_moiety     'C15 H8 O1'
_chemical_formula_sum     'C15 H8 O1'
_chemical_formula_iupac     'C15 H8 O1'
_chemical_formula_weight     204.1
_chemical_melting_point     ?
_symmetry_cell_setting     triclinic
_symmetry_space_group_name_H-M     'P -1'
_symmetry_space_group_name_hall     '-P 1'
loop_
    _symmetry_equiv_pos_as_xyz
    'x, y, z'
    '-x, -y, -z'
_cell_length_a     7.7884(5)
_cell_length_b     15.1558(8)
_cell_length_c     17.0236(10)
_cell_angle_alpha     100.588(5)
_cell_angle_beta     101.065(5)
_cell_angle_gamma     91.824(5)
_cell_volume     1933.8(2)
_cell_formula_units_Z     8
_cell_measurement_reflns_used     4555
_cell_measurement_theta_min     2.4730
_cell_measurement_theta_max     32.6430
_cell_measurement_temperature     293(2)
_exptl_crystal_description     prism
_exptl_crystal_colour     red
_exptl_crystal_size_max     0.45
_exptl_crystal_size_mid     0.22
_exptl_crystal_size_min     0.20
_exptl_crystal_density_diffrn     1.403
_exptl_crystal_density_meas     ?
_exptl_crystal_density_method     'not measured'
_exptl_crystal_F_000     848
_exptl_absorpt_coefficient_mu     0.087
_exptl_absorpt_correction_type     'multi-scan'
_exptl_absorpt_process_details     '(CrysAlis RED; Oxford Diffraction, 2007)'
_exptl_absorpt_correction_T_min     0.9620
_exptl_absorpt_correction_T_max     0.9828
_exptl_special_details
;
CrysAlis RED, Oxford Diffraction (2007) Ltd.,
Version 1.171.32.5 (release 08-05 CrysAlis171 .NET)
(compiled May  8 ,13:10:02)
Empirical absorption correction using spherical harmonics,
 implemented in SCALE3 ABSPACK scaling algorithm.
;
_diffrn_ambient_temperature     293(2)
_diffrn_radiation_type     MoK\a
_diffrn_radiation_wavelength     0.71073
_diffrn_radiation_source     'fine-focus sealed tube'
_diffrn_radiation_monochromator     graphite
_diffrn_measurement_device_type     'Oxford Gemini S Ultra'
_diffrn_measurement_method     \w
_diffrn_detector_area_resol_mean     16.1903
_diffrn_reflns_number     16146
_diffrn_reflns_av_R_equivalents     0.0362
_diffrn_reflns_av_sigmaI/netI     0.0596
_diffrn_reflns_theta_min     2.49
_diffrn_reflns_theta_max     25.00
_diffrn_reflns_theta_full     25.00
_diffrn_measured_fraction_theta_max     0.989
_diffrn_measured_fraction_theta_full     0.989
_diffrn_reflns_limit_h_min     -9
_diffrn_reflns_limit_h_max     8
_diffrn_reflns_limit_k_min     -18
_diffrn_reflns_limit_k_max     18
_diffrn_reflns_limit_l_min     -20
_diffrn_reflns_limit_l_max     20
_diffrn_standards_number     0
_diffrn_standards_interval_count     0
_diffrn_standards_interval_time     0
_diffrn_standards_decay_%     0
_refine_special_details
;
Refinement of <i>F</i>^2^ against ALL reflections. The weighted <i>R</i>-factor
<i>wR</i> and goodness of fit <i>S</i> are based on <i>F</i>^2^, conventional
<i>R</i>-factors <i>R</i> are based on <i>F</i>, with <i>F</i> set to zero for
negative <i>F</i>^2^. The threshold expression of <i>F</i>^2^ >
\s(<i>F</i>^2^) is used only for calculating <i>R</i>-factors(gt) <i>etc</i>.
and is not relevant to the choice of reflections for refinement.
<i>R</i>-factors based on <i>F</i>^2^ are statistically about twice as large
as those based on <i>F</i>, and <i>R</i>- factors based on ALL data will be
even larger.
;
_reflns_number_total     6739
_reflns_number_gt     4205
_reflns_threshold_expression     I>2\s(I)
_refine_ls_structure_factor_coef     Fsqd
_refine_ls_matrix_type     full
_refine_ls_R_factor_all     0.0955
_refine_ls_R_factor_gt     0.0512
_refine_ls_wR_factor_gt     0.1159
_refine_ls_wR_factor_ref     0.1289
_refine_ls_goodness_of_fit_ref     0.928
_refine_ls_restrained_S_all     1.062
_refine_ls_number_reflns     6739
_refine_ls_number_parameters     577
_refine_ls_number_restraints     30
_refine_ls_hydrogen_treatment     constr
_refine_ls_weighting_scheme     calc
_refine_ls_weighting_details
         'calc w=1/[\s^2^(Fo^2^)+(0.0688P)^2^+0.0000P] where P=(Fo^2^+2Fc^2^)/3'
_atom_sites_solution_hydrogens     geom
_atom_sites_solution_primary     direct
_atom_sites_solution_secondary     difmap
_refine_ls_shift/su_max     0.000
_refine_ls_shift/su_mean     0.000
_refine_diff_density_max     0.406
_refine_diff_density_min     -0.263
_refine_ls_extinction_method     none
_refine_ls_extinction_coef     ?
loop_
    _atom_type_symbol
    _atom_type_description
    _atom_type_scat_dispersion_real
    _atom_type_scat_dispersion_imag
    _atom_type_scat_source
    'C' 'C' 0.0033 0.0016
                         'International Tables Vol C Tables 4.2.6.8 and 6.1.1.4'
    'H' 'H' 0.0000 0.0000
                         'International Tables Vol C Tables 4.2.6.8 and 6.1.1.4'
    'O' 'O' 0.0106 0.0060
                         'International Tables Vol C Tables 4.2.6.8 and 6.1.1.4'
_computing_data_collection     'CrysAlis CCD (Oxford Diffraction, 2007)'
_computing_cell_refinement     'CrysAlis RED (Oxford Diffraction, 2007)'
_computing_data_reduction     'CrysAlis RED (Oxford Diffraction, 2007)'
_computing_structure_solution     'SHELXS97 (Sheldrick, 2008)'
_computing_structure_refinement     'SHELXL97 (Sheldrick, 2008)'
_computing_molecular_graphics     'SHELXL97 (Sheldrick, 2008)'
_computing_publication_material
                        'SHELXL97 (Sheldrick, 2008) and publCIF (Westrip, 2009)'
loop_
    _atom_site_type_symbol
    _atom_site_label
    _atom_site_fract_x
    _atom_site_fract_y
    _atom_site_fract_z
    _atom_site_U_iso_or_equiv
    _atom_site_adp_type
    _atom_site_calc_flag
    _atom_site_refinement_flags
    _atom_site_occupancy
    _atom_site_disorder_assembly
    _atom_site_disorder_group
    C C1 0.8063(4) 0.33098(18) 0.03517(17) 0.0399(7) Uani d . 1 . .
    C C2 0.9978(3) 0.36444(17) 0.05461(16) 0.0367(7) Uani d . 1 . .
    C C3 1.0372(3) 0.37987(16) -0.01840(16) 0.0348(6) Uani d . 1 . .
    C C4 0.8892(3) 0.35928(16) -0.08247(16) 0.0340(6) Uani d . 1 . .
    C C5 0.7456(4) 0.32899(17) -0.05450(16) 0.0356(6) Uani d . 1 . .
    C C6 0.5917(4) 0.30514(18) -0.11001(17) 0.0408(7) Uani d . 1 . .
    H H6A 0.4922 0.2844 -0.0943 0.049 Uiso calc R 1 . .
    C C7 0.5879(4) 0.31286(19) -0.19101(17) 0.0450(8) Uani d . 1 . .
    H H7A 0.4833 0.2974 -0.2288 0.054 Uiso calc R 1 . .
    C C8 0.7328(4) 0.34248(18) -0.21725(17) 0.0446(7) Uani d . 1 . .
    H H8A 0.7241 0.3466 -0.2717 0.053 Uiso calc R 1 . .
    C C9 0.8934(4) 0.36642(17) -0.16181(16) 0.0377(7) Uani d . 1 . .
    C C10 1.0617(4) 0.39708(19) -0.17468(18) 0.0473(8) Uani d . 1 . .
    H H10A 1.0728 0.4031 -0.2269 0.057 Uiso calc R 1 . .
    C C11 1.2049(4) 0.41741(19) -0.11228(18) 0.0468(8) Uani d . 1 . .
    H H11A 1.3102 0.4372 -0.1236 0.056 Uiso calc R 1 . .
    C C12 1.1994(4) 0.40946(17) -0.02998(17) 0.0392(7) Uani d . 1 . .
    C C13 1.3329(4) 0.42358(18) 0.04128(19) 0.0472(8) Uani d . 1 . .
    H H13A 1.4461 0.4426 0.0388 0.057 Uiso calc R 1 . .
    C C14 1.2970(4) 0.40944(19) 0.11378(19) 0.0491(8) Uani d . 1 . .
    H H14A 1.3873 0.4202 0.1596 0.059 Uiso calc R 1 . .
    C C15 1.1294(4) 0.37934(19) 0.12227(17) 0.0463(8) Uani d . 1 . .
    H H15A 1.1093 0.3699 0.1723 0.056 Uiso calc R 1 . .
    C C16 0.6568(4) 0.5839(3) 0.4052(2) 0.0694(10) Uani d U 1 . .
    C C17 0.6797(4) 0.5821(2) 0.4937(2) 0.0525(8) Uani d U 1 . .
    C C18 0.7531(3) 0.50091(18) 0.50378(18) 0.0410(7) Uani d . 1 . .
    C C19 0.7789(3) 0.45052(19) 0.42931(16) 0.0388(7) Uani d . 1 . .
    C C20 0.7242(4) 0.4942(3) 0.3652(2) 0.0632(11) Uani d . 1 . .
    C C21 0.7356(5) 0.4504(3) 0.2896(2) 0.0766(12) Uani d U 1 . .
    H H21A 0.6995 0.4765 0.2444 0.092 Uiso calc R 1 . .
    C C22 0.8009(5) 0.3669(3) 0.2807(2) 0.0779(12) Uani d U 1 . .
    H H22A 0.8062 0.3375 0.2283 0.093 Uiso calc R 1 . .
    C C23 0.8598(4) 0.3236(2) 0.3453(2) 0.0635(10) Uani d . 1 . .
    H H23A 0.9054 0.2675 0.3364 0.076 Uiso calc R 1 . .
    C C24 0.8480(4) 0.3675(2) 0.42488(17) 0.0424(7) Uani d . 1 . .
    C C25 0.8946(4) 0.3359(2) 0.49970(18) 0.0471(8) Uani d . 1 . .
    H H25A 0.9442 0.2808 0.4990 0.057 Uiso calc R 1 . .
    C C26 0.8696(4) 0.38269(18) 0.57053(18) 0.0438(7) Uani d . 1 . .
    H H26A 0.9007 0.3591 0.6176 0.053 Uiso calc R 1 . .
    C C27 0.7939(3) 0.47103(18) 0.57593(17) 0.0384(7) Uani d . 1 . .
    C C28 0.7557(4) 0.52866(19) 0.64403(19) 0.0503(8) Uani d . 1 . .
    H H28A 0.7793 0.5124 0.6949 0.060 Uiso calc R 1 . .
    C C29 0.6842(4) 0.6086(2) 0.6360(2) 0.0628(10) Uani d . 1 . .
    H H29A 0.6600 0.6452 0.6822 0.075 Uiso calc R 1 . .
    C C30 0.6458(4) 0.6379(2) 0.5620(3) 0.0669(11) Uani d . 1 . .
    H H30A 0.5990 0.6931 0.5587 0.080 Uiso calc R 1 . .
    C C31 -0.1975(3) 0.08775(17) 0.10259(15) 0.0332(6) Uani d . 1 . .
    C C32 -0.0113(3) 0.11963(16) 0.14630(15) 0.0316(6) Uani d . 1 . .
    C C33 0.0789(3) 0.13636(15) 0.08627(14) 0.0292(6) Uani d . 1 . .
    C C34 -0.0332(3) 0.11806(15) 0.00853(15) 0.0285(6) Uani d . 1 . .
    C C35 -0.2014(3) 0.08791(16) 0.01345(15) 0.0302(6) Uani d . 1 . .
    C C36 -0.3248(3) 0.06629(17) -0.05763(15) 0.0342(6) Uani d . 1 . .
    H H36A -0.4383 0.0453 -0.0576 0.041 Uiso calc R 1 . .
    C C37 -0.2745(4) 0.07684(17) -0.13048(16) 0.0375(7) Uani d . 1 . .
    H H37A -0.3575 0.0626 -0.1789 0.045 Uiso calc R 1 . .
    C C38 -0.1079(4) 0.10733(17) -0.13356(15) 0.0374(7) Uani d . 1 . .
    H H38A -0.0813 0.1137 -0.1833 0.045 Uiso calc R 1 . .
    C C39 0.0232(3) 0.12901(16) -0.06143(15) 0.0315(6) Uani d . 1 . .
    C C40 0.2048(4) 0.16059(17) -0.04878(17) 0.0391(7) Uani d . 1 . .
    H H40A 0.2498 0.1699 -0.0936 0.047 Uiso calc R 1 . .
    C C41 0.3131(4) 0.17747(18) 0.02610(17) 0.0399(7) Uani d . 1 . .
    H H41A 0.4295 0.1973 0.0306 0.048 Uiso calc R 1 . .
    C C42 0.2528(3) 0.16546(16) 0.09839(16) 0.0335(6) Uani d . 1 . .
    C C43 0.3441(4) 0.17931(17) 0.18063(16) 0.0390(7) Uani d . 1 . .
    H H43A 0.4622 0.1991 0.1941 0.047 Uiso calc R 1 . .
    C C44 0.2574(4) 0.16333(17) 0.24065(17) 0.0406(7) Uani d . 1 . .
    H H44A 0.3200 0.1729 0.2942 0.049 Uiso calc R 1 . .
    C C45 0.0794(4) 0.13330(17) 0.22509(16) 0.0388(7) Uani d . 1 . .
    H H45A 0.0251 0.1231 0.2670 0.047 Uiso calc R 1 . .
    C C46 0.8208(3) -0.10522(18) 0.52660(16) 0.0344(6) Uani d . 1 . .
    C C47 0.7622(3) -0.01303(17) 0.55685(15) 0.0320(6) Uani d . 1 . .
    C C48 0.7321(3) 0.02944(17) 0.48979(15) 0.0304(6) Uani d . 1 . .
    C C49 0.7657(3) -0.02706(17) 0.41971(15) 0.0309(6) Uani d . 1 . .
    C C50 0.8189(3) -0.10950(17) 0.43687(15) 0.0319(6) Uani d . 1 . .
    C C51 0.8496(4) -0.17342(18) 0.37382(16) 0.0388(7) Uani d . 1 . .
    H H51A 0.8842 -0.2297 0.3823 0.047 Uiso calc R 1 . .
    C C52 0.8269(4) -0.15119(19) 0.29552(16) 0.0409(7) Uani d . 1 . .
    H H52A 0.8489 -0.1939 0.2525 0.049 Uiso calc R 1 . .
    C C53 0.7739(3) -0.06923(19) 0.28018(16) 0.0386(7) Uani d . 1 . .
    H H53A 0.7601 -0.0576 0.2276 0.046 Uiso calc R 1 . .
    C C54 0.7405(3) -0.00288(17) 0.34402(15) 0.0328(6) Uani d . 1 . .
    C C55 0.6794(4) 0.08598(18) 0.34298(17) 0.0399(7) Uani d . 1 . .
    H H55A 0.6614 0.1068 0.2941 0.048 Uiso calc R 1 . .
    C C56 0.6472(4) 0.14037(18) 0.41073(17) 0.0394(7) Uani d . 1 . .
    H H56A 0.6086 0.1971 0.4065 0.047 Uiso calc R 1 . .
    C C57 0.6706(3) 0.11364(17) 0.48878(16) 0.0341(6) Uani d . 1 . .
    C C58 0.6382(3) 0.15905(18) 0.56446(17) 0.0403(7) Uani d . 1 . .
    H H58A 0.5969 0.2163 0.5688 0.048 Uiso calc R 1 . .
    C C59 0.6678(4) 0.11875(18) 0.63199(17) 0.0424(7) Uani d . 1 . .
    H H59A 0.6461 0.1500 0.6811 0.051 Uiso calc R 1 . .
    C C60 0.7296(3) 0.03219(18) 0.62916(16) 0.0378(7) Uani d . 1 . .
    H H60A 0.7478 0.0064 0.6753 0.045 Uiso calc R 1 . .
    O O1 0.7197(3) 0.30949(15) 0.08162(12) 0.0563(6) Uani d . 1 . .
    O O2 0.5989(4) 0.64120(19) 0.37039(19) 0.1032(10) Uani d U 1 . .
    O O3 -0.3173(2) 0.06667(13) 0.13308(11) 0.0466(5) Uani d . 1 . .
    O O4 0.8593(3) -0.16354(13) 0.56584(11) 0.0487(5) Uani d . 1 . .
loop_
    _atom_site_aniso_label
    _atom_site_aniso_U_11
    _atom_site_aniso_U_22
    _atom_site_aniso_U_33
    _atom_site_aniso_U_12
    _atom_site_aniso_U_13
    _atom_site_aniso_U_23
    C1 0.0362(17) 0.0442(17) 0.0390(17) 0.0025(13) 0.0127(14) 0.0018(13)
    C2 0.0364(17) 0.0351(15) 0.0360(16) 0.0059(12) 0.0061(13) 0.0012(12)
    C3 0.0315(16) 0.0299(15) 0.0414(16) 0.0041(12) 0.0067(13) 0.0029(12)
    C4 0.0317(16) 0.0279(14) 0.0395(16) 0.0022(11) 0.0050(13) 0.0016(11)
    C5 0.0327(16) 0.0358(15) 0.0369(16) 0.0027(12) 0.0064(13) 0.0039(12)
    C6 0.0332(17) 0.0438(17) 0.0443(18) -0.0038(13) 0.0084(13) 0.0060(13)
    C7 0.0393(18) 0.0504(18) 0.0409(18) -0.0052(14) -0.0009(14) 0.0084(13)
    C8 0.049(2) 0.0484(18) 0.0358(16) -0.0025(14) 0.0065(14) 0.0098(13)
    C9 0.0369(17) 0.0385(16) 0.0380(17) -0.0011(13) 0.0072(13) 0.0091(12)
    C10 0.0449(19) 0.0537(19) 0.0469(18) -0.0029(15) 0.0115(15) 0.0173(14)
    C11 0.0386(18) 0.0475(18) 0.059(2) -0.0019(14) 0.0156(15) 0.0165(15)
    C12 0.0345(17) 0.0302(15) 0.0514(18) 0.0013(12) 0.0064(14) 0.0066(13)
    C13 0.0332(17) 0.0432(18) 0.061(2) -0.0038(13) 0.0040(15) 0.0066(14)
    C14 0.0395(19) 0.0480(18) 0.049(2) -0.0028(14) -0.0082(15) 0.0019(14)
    C15 0.0435(19) 0.0505(18) 0.0395(17) 0.0011(14) 0.0025(14) 0.0011(14)
    C16 0.0469(19) 0.070(2) 0.091(2) -0.0149(16) -0.0093(17) 0.0422(19)
    C17 0.0331(16) 0.0526(18) 0.070(2) -0.0078(14) 0.0007(14) 0.0199(16)
    C18 0.0284(16) 0.0365(16) 0.055(2) -0.0100(13) 0.0022(13) 0.0089(14)
    C19 0.0296(16) 0.0485(18) 0.0372(17) -0.0114(14) 0.0009(13) 0.0139(14)
    C20 0.039(2) 0.092(3) 0.057(2) -0.0307(19) -0.0119(16) 0.038(2)
    C21 0.065(2) 0.105(2) 0.060(2) -0.0390(19) -0.0037(16) 0.0431(19)
    C22 0.073(2) 0.107(3) 0.0495(19) -0.042(2) 0.0203(17) 0.0042(19)
    C23 0.054(2) 0.066(2) 0.068(2) -0.0193(17) 0.0235(18) -0.0038(18)
    C24 0.0345(17) 0.054(2) 0.0374(17) -0.0143(14) 0.0069(13) 0.0102(14)
    C25 0.0442(19) 0.0440(18) 0.053(2) -0.0002(14) 0.0093(15) 0.0099(15)
    C26 0.0389(18) 0.0476(18) 0.0422(18) -0.0092(14) 0.0095(14) 0.0023(14)
    C27 0.0301(16) 0.0368(16) 0.0446(18) -0.0074(12) 0.0055(13) 0.0023(13)
    C28 0.0458(19) 0.0451(19) 0.054(2) -0.0080(15) 0.0112(15) -0.0041(15)
    C29 0.049(2) 0.046(2) 0.087(3) -0.0020(16) 0.0202(19) -0.0094(19)
    C30 0.035(2) 0.0394(19) 0.120(3) 0.0013(15) 0.010(2) 0.007(2)
    C31 0.0328(16) 0.0344(15) 0.0330(15) 0.0025(12) 0.0090(12) 0.0054(11)
    C32 0.0340(16) 0.0305(14) 0.0300(15) 0.0039(11) 0.0050(12) 0.0065(11)
    C33 0.0284(15) 0.0269(14) 0.0297(14) 0.0041(11) 0.0020(12) 0.0023(11)
    C34 0.0302(15) 0.0247(13) 0.0302(14) 0.0034(11) 0.0061(11) 0.0041(11)
    C35 0.0274(15) 0.0286(14) 0.0349(15) 0.0013(11) 0.0061(12) 0.0070(11)
    C36 0.0262(15) 0.0379(16) 0.0360(16) -0.0007(12) 0.0028(12) 0.0052(12)
    C37 0.0373(17) 0.0412(16) 0.0287(15) 0.0002(13) -0.0014(12) 0.0019(12)
    C38 0.0453(18) 0.0425(16) 0.0261(15) 0.0035(13) 0.0098(13) 0.0080(12)
    C39 0.0327(16) 0.0316(14) 0.0305(15) 0.0037(12) 0.0075(12) 0.0051(11)
    C40 0.0388(18) 0.0411(16) 0.0399(17) -0.0008(13) 0.0150(14) 0.0074(13)
    C41 0.0305(16) 0.0422(16) 0.0470(18) -0.0030(13) 0.0116(13) 0.0057(13)
    C42 0.0308(16) 0.0301(14) 0.0371(16) 0.0034(12) 0.0047(12) 0.0020(11)
    C43 0.0313(16) 0.0341(16) 0.0444(17) 0.0037(12) -0.0037(13) 0.0009(13)
    C44 0.0431(18) 0.0409(16) 0.0312(16) 0.0054(13) -0.0044(13) 0.0022(12)
    C45 0.0466(19) 0.0376(16) 0.0311(16) 0.0080(13) 0.0060(13) 0.0053(12)
    C46 0.0309(16) 0.0383(16) 0.0346(15) -0.0021(12) 0.0033(12) 0.0129(13)
    C47 0.0284(15) 0.0359(15) 0.0317(15) -0.0029(12) 0.0036(11) 0.0099(12)
    C48 0.0223(14) 0.0333(15) 0.0336(15) -0.0038(11) 0.0010(11) 0.0071(12)
    C49 0.0229(14) 0.0376(16) 0.0314(15) -0.0042(11) 0.0037(11) 0.0077(12)
    C50 0.0275(15) 0.0352(15) 0.0337(15) -0.0006(12) 0.0050(12) 0.0100(12)
    C51 0.0393(17) 0.0372(16) 0.0417(17) 0.0037(13) 0.0095(13) 0.0108(13)
    C52 0.0425(18) 0.0468(18) 0.0336(16) 0.0032(14) 0.0099(13) 0.0057(13)
    C53 0.0366(17) 0.0522(18) 0.0302(15) 0.0009(13) 0.0088(12) 0.0138(13)
    C54 0.0272(15) 0.0372(16) 0.0363(16) -0.0027(12) 0.0060(12) 0.0143(12)
    C55 0.0374(17) 0.0474(18) 0.0388(17) 0.0022(13) 0.0047(13) 0.0213(14)
    C56 0.0374(17) 0.0365(16) 0.0455(18) 0.0029(13) 0.0054(13) 0.0139(13)
    C57 0.0247(15) 0.0360(16) 0.0396(16) -0.0039(12) 0.0015(12) 0.0085(12)
    C58 0.0345(17) 0.0334(16) 0.0509(19) -0.0022(13) 0.0054(14) 0.0068(13)
    C59 0.0422(18) 0.0417(17) 0.0400(17) -0.0007(13) 0.0101(13) -0.0016(13)
    C60 0.0371(17) 0.0458(18) 0.0303(15) -0.0037(13) 0.0046(12) 0.0098(12)
    O1 0.0450(13) 0.0841(16) 0.0400(12) -0.0058(11) 0.0129(10) 0.0094(11)
    O2 0.0798(18) 0.0976(19) 0.133(2) -0.0129(14) -0.0255(15) 0.0757(17)
    O3 0.0400(12) 0.0637(13) 0.0390(11) -0.0042(10) 0.0136(9) 0.0132(9)
    O4 0.0678(15) 0.0444(12) 0.0379(12) 0.0088(10) 0.0101(10) 0.0178(10)
_geom_special_details
;
All e.s.d.'s (except the e.s.d. in the dihedral angle between two l.s. planes)
are estimated using the full covariance matrix. The cell e.s.d.'s are taken
into account individually in the estimation of e.s.d.'s in distances, angles
and torsion angles; correlations between e.s.d.'s in cell parameters are only
used when they are defined by crystal symmetry. An approximate (isotropic)
treatment of cell e.s.d.'s is used for estimating e.s.d.'s involving l.s.
planes.
;
loop_
    _geom_bond_atom_site_label_1
    _geom_bond_atom_site_label_2
    _geom_bond_site_symmetry_2
    _geom_bond_distance
    _geom_bond_publ_flag
    C1 O1 . 1.213(3) ?
    C1 C5 . 1.503(4) ?
    C1 C2 . 1.514(4) ?
    C2 C15 . 1.366(4) ?
    C2 C3 . 1.393(4) ?
    C3 C12 . 1.389(4) ?
    C3 C4 . 1.409(4) ?
    C4 C9 . 1.381(4) ?
    C4 C5 . 1.393(4) ?
    C5 C6 . 1.368(4) ?
    C6 C7 . 1.400(4) ?
    C6 H6A . 0.9300 ?
    C7 C8 . 1.381(4) ?
    C7 H7A . 0.9300 ?
    C8 C9 . 1.407(4) ?
    C8 H8A . 0.9300 ?
    C9 C10 . 1.446(4) ?
    C10 C11 . 1.368(4) ?
    C10 H10A . 0.9300 ?
    C11 C12 . 1.437(4) ?
    C11 H11A . 0.9300 ?
    C12 C13 . 1.416(4) ?
    C13 C14 . 1.369(4) ?
    C13 H13A . 0.9300 ?
    C14 C15 . 1.411(4) ?
    C14 H14A . 0.9300 ?
    C15 H15A . 0.9300 ?
    C16 O2 . 1.191(4) ?
    C16 C17 . 1.488(5) ?
    C16 C20 . 1.559(6) ?
    C17 C30 . 1.380(5) ?
    C17 C18 . 1.399(4) ?
    C18 C27 . 1.371(4) ?
    C18 C19 . 1.408(4) ?
    C19 C24 . 1.379(4) ?
    C19 C20 . 1.384(4) ?
    C20 C21 . 1.356(5) ?
    C21 C22 . 1.372(5) ?
    C21 H21A . 0.9300 ?
    C22 C23 . 1.393(5) ?
    C22 H22A . 0.9300 ?
    C23 C24 . 1.417(4) ?
    C23 H23A . 0.9300 ?
    C24 C25 . 1.429(4) ?
    C25 C26 . 1.334(4) ?
    C25 H25A . 0.9300 ?
    C26 C27 . 1.475(4) ?
    C26 H26A . 0.9300 ?
    C27 C28 . 1.404(4) ?
    C28 C29 . 1.368(4) ?
    C28 H28A . 0.9300 ?
    C29 C30 . 1.394(5) ?
    C29 H29A . 0.9300 ?
    C30 H30A . 0.9300 ?
    C31 O3 . 1.213(3) ?
    C31 C35 . 1.512(4) ?
    C31 C32 . 1.516(4) ?
    C32 C45 . 1.366(3) ?
    C32 C33 . 1.400(3) ?
    C33 C42 . 1.376(3) ?
    C33 C34 . 1.413(3) ?
    C34 C39 . 1.381(3) ?
    C34 C35 . 1.396(3) ?
    C35 C36 . 1.372(3) ?
    C36 C37 . 1.405(4) ?
    C36 H36A . 0.9300 ?
    C37 C38 . 1.377(4) ?
    C37 H37A . 0.9300 ?
    C38 C39 . 1.417(3) ?
    C38 H38A . 0.9300 ?
    C39 C40 . 1.441(3) ?
    C40 C41 . 1.363(4) ?
    C40 H40A . 0.9300 ?
    C41 C42 . 1.438(4) ?
    C41 H41A . 0.9300 ?
    C42 C43 . 1.418(4) ?
    C43 C44 . 1.380(4) ?
    C43 H43A . 0.9300 ?
    C44 C45 . 1.405(4) ?
    C44 H44A . 0.9300 ?
    C45 H45A . 0.9300 ?
    C46 O4 . 1.214(3) ?
    C46 C47 . 1.514(4) ?
    C46 C50 . 1.514(4) ?
    C47 C60 . 1.368(4) ?
    C47 C48 . 1.396(3) ?
    C48 C57 . 1.379(4) ?
    C48 C49 . 1.409(4) ?
    C49 C54 . 1.383(3) ?
    C49 C50 . 1.392(4) ?
    C50 C51 . 1.371(4) ?
    C51 C52 . 1.414(4) ?
    C51 H51A . 0.9300 ?
    C52 C53 . 1.376(4) ?
    C52 H52A . 0.9300 ?
    C53 C54 . 1.408(4) ?
    C53 H53A . 0.9300 ?
    C54 C55 . 1.445(4) ?
    C55 C56 . 1.359(4) ?
    C55 H55A . 0.9300 ?
    C56 C57 . 1.439(4) ?
    C56 H56A . 0.9300 ?
    C57 C58 . 1.417(4) ?
    C58 C59 . 1.383(4) ?
    C58 H58A . 0.9300 ?
    C59 C60 . 1.407(4) ?
    C59 H59A . 0.9300 ?
    C60 H60A . 0.9300 ?
loop_
    _geom_angle_atom_site_label_1
    _geom_angle_atom_site_label_2
    _geom_angle_atom_site_label_3
    _geom_angle_site_symmetry_1
    _geom_angle_site_symmetry_3
    _geom_angle
    _geom_angle_publ_flag
    O1 C1 C5 . . 126.9(3) ?
    O1 C1 C2 . . 127.6(3) ?
    C5 C1 C2 . . 105.4(2) ?
    C15 C2 C3 . . 118.1(3) ?
    C15 C2 C1 . . 135.8(3) ?
    C3 C2 C1 . . 106.1(2) ?
    C12 C3 C2 . . 126.4(3) ?
    C12 C3 C4 . . 122.5(3) ?
    C2 C3 C4 . . 111.1(2) ?
    C9 C4 C5 . . 126.4(2) ?
    C9 C4 C3 . . 122.9(2) ?
    C5 C4 C3 . . 110.6(2) ?
    C6 C5 C4 . . 117.7(2) ?
    C6 C5 C1 . . 135.6(2) ?
    C4 C5 C1 . . 106.7(2) ?
    C5 C6 C7 . . 118.2(2) ?
    C5 C6 H6A . . 120.9 ?
    C7 C6 H6A . . 120.9 ?
    C8 C7 C6 . . 122.9(3) ?
    C8 C7 H7A . . 118.5 ?
    C6 C7 H7A . . 118.5 ?
    C7 C8 C9 . . 120.2(3) ?
    C7 C8 H8A . . 119.9 ?
    C9 C8 H8A . . 119.9 ?
    C4 C9 C8 . . 114.6(2) ?
    C4 C9 C10 . . 115.0(2) ?
    C8 C9 C10 . . 130.4(3) ?
    C11 C10 C9 . . 121.9(3) ?
    C11 C10 H10A . . 119.1 ?
    C9 C10 H10A . . 119.1 ?
    C10 C11 C12 . . 122.7(3) ?
    C10 C11 H11A . . 118.7 ?
    C12 C11 H11A . . 118.7 ?
    C3 C12 C13 . . 114.0(3) ?
    C3 C12 C11 . . 114.9(2) ?
    C13 C12 C11 . . 131.0(3) ?
    C14 C13 C12 . . 120.6(3) ?
    C14 C13 H13A . . 119.7 ?
    C12 C13 H13A . . 119.7 ?
    C13 C14 C15 . . 123.1(3) ?
    C13 C14 H14A . . 118.5 ?
    C15 C14 H14A . . 118.5 ?
    C2 C15 C14 . . 117.8(3) ?
    C2 C15 H15A . . 121.1 ?
    C14 C15 H15A . . 121.1 ?
    O2 C16 C17 . . 128.2(4) ?
    O2 C16 C20 . . 125.8(4) ?
    C17 C16 C20 . . 106.1(3) ?
    C30 C17 C18 . . 117.8(3) ?
    C30 C17 C16 . . 136.2(4) ?
    C18 C17 C16 . . 105.9(3) ?
    C27 C18 C17 . . 125.6(3) ?
    C27 C18 C19 . . 122.6(3) ?
    C17 C18 C19 . . 111.7(3) ?
    C24 C19 C20 . . 126.9(3) ?
    C24 C19 C18 . . 121.5(3) ?
    C20 C19 C18 . . 111.6(3) ?
    C21 C20 C19 . . 117.0(4) ?
    C21 C20 C16 . . 138.3(3) ?
    C19 C20 C16 . . 104.7(3) ?
    C20 C21 C22 . . 119.2(3) ?
    C20 C21 H21A . . 120.4 ?
    C22 C21 H21A . . 120.4 ?
    C21 C22 C23 . . 124.0(4) ?
    C21 C22 H22A . . 118.0 ?
    C23 C22 H22A . . 118.0 ?
    C22 C23 C24 . . 118.1(3) ?
    C22 C23 H23A . . 121.0 ?
    C24 C23 H23A . . 121.0 ?
    C19 C24 C23 . . 114.9(3) ?
    C19 C24 C25 . . 116.7(3) ?
    C23 C24 C25 . . 128.4(3) ?
    C26 C25 C24 . . 122.3(3) ?
    C26 C25 H25A . . 118.8 ?
    C24 C25 H25A . . 118.8 ?
    C25 C26 C27 . . 121.5(3) ?
    C25 C26 H26A . . 119.3 ?
    C27 C26 H26A . . 119.3 ?
    C18 C27 C28 . . 115.2(3) ?
    C18 C27 C26 . . 115.3(3) ?
    C28 C27 C26 . . 129.5(3) ?
    C29 C28 C27 . . 120.4(3) ?
    C29 C28 H28A . . 119.8 ?
    C27 C28 H28A . . 119.8 ?
    C28 C29 C30 . . 123.2(3) ?
    C28 C29 H29A . . 118.4 ?
    C30 C29 H29A . . 118.4 ?
    C17 C30 C29 . . 117.7(3) ?
    C17 C30 H30A . . 121.2 ?
    C29 C30 H30A . . 121.2 ?
    O3 C31 C35 . . 127.6(2) ?
    O3 C31 C32 . . 127.0(2) ?
    C35 C31 C32 . . 105.5(2) ?
    C45 C32 C33 . . 118.0(2) ?
    C45 C32 C31 . . 135.6(2) ?
    C33 C32 C31 . . 106.4(2) ?
    C42 C33 C32 . . 126.4(2) ?
    C42 C33 C34 . . 123.0(2) ?
    C32 C33 C34 . . 110.7(2) ?
    C39 C34 C35 . . 126.5(2) ?
    C39 C34 C33 . . 122.4(2) ?
    C35 C34 C33 . . 111.1(2) ?
    C36 C35 C34 . . 117.8(2) ?
    C36 C35 C31 . . 135.8(2) ?
    C34 C35 C31 . . 106.4(2) ?
    C35 C36 C37 . . 118.0(2) ?
    C35 C36 H36A . . 121.0 ?
    C37 C36 H36A . . 121.0 ?
    C38 C37 C36 . . 123.0(2) ?
    C38 C37 H37A . . 118.5 ?
    C36 C37 H37A . . 118.5 ?
    C37 C38 C39 . . 120.4(2) ?
    C37 C38 H38A . . 119.8 ?
    C39 C38 H38A . . 119.8 ?
    C34 C39 C38 . . 114.3(2) ?
    C34 C39 C40 . . 114.7(2) ?
    C38 C39 C40 . . 131.0(2) ?
    C41 C40 C39 . . 122.8(2) ?
    C41 C40 H40A . . 118.6 ?
    C39 C40 H40A . . 118.6 ?
    C40 C41 C42 . . 121.9(2) ?
    C40 C41 H41A . . 119.1 ?
    C42 C41 H41A . . 119.1 ?
    C33 C42 C43 . . 114.6(2) ?
    C33 C42 C41 . . 115.2(2) ?
    C43 C42 C41 . . 130.2(3) ?
    C44 C43 C42 . . 119.9(3) ?
    C44 C43 H43A . . 120.1 ?
    C42 C43 H43A . . 120.1 ?
    C43 C44 C45 . . 123.4(2) ?
    C43 C44 H44A . . 118.3 ?
    C45 C44 H44A . . 118.3 ?
    C32 C45 C44 . . 117.8(3) ?
    C32 C45 H45A . . 121.1 ?
    C44 C45 H45A . . 121.1 ?
    O4 C46 C47 . . 127.3(2) ?
    O4 C46 C50 . . 127.4(2) ?
    C47 C46 C50 . . 105.3(2) ?
    C60 C47 C48 . . 118.0(2) ?
    C60 C47 C46 . . 135.6(2) ?
    C48 C47 C46 . . 106.3(2) ?
    C57 C48 C47 . . 126.2(2) ?
    C57 C48 C49 . . 122.8(2) ?
    C47 C48 C49 . . 110.9(2) ?
    C54 C49 C50 . . 125.9(2) ?
    C54 C49 C48 . . 123.0(3) ?
    C50 C49 C48 . . 111.0(2) ?
    C51 C50 C49 . . 118.0(2) ?
    C51 C50 C46 . . 135.5(3) ?
    C49 C50 C46 . . 106.4(2) ?
    C50 C51 C52 . . 117.9(3) ?
    C50 C51 H51A . . 121.0 ?
    C52 C51 H51A . . 121.0 ?
    C53 C52 C51 . . 122.9(3) ?
    C53 C52 H52A . . 118.5 ?
    C51 C52 H52A . . 118.5 ?
    C52 C53 C54 . . 120.0(2) ?
    C52 C53 H53A . . 120.0 ?
    C54 C53 H53A . . 120.0 ?
    C49 C54 C53 . . 115.2(2) ?
    C49 C54 C55 . . 114.4(2) ?
    C53 C54 C55 . . 130.4(2) ?
    C56 C55 C54 . . 122.5(2) ?
    C56 C55 H55A . . 118.8 ?
    C54 C55 H55A . . 118.8 ?
    C55 C56 C57 . . 122.6(3) ?
    C55 C56 H56A . . 118.7 ?
    C57 C56 H56A . . 118.7 ?
    C48 C57 C58 . . 114.7(2) ?
    C48 C57 C56 . . 114.7(2) ?
    C58 C57 C56 . . 130.6(3) ?
    C59 C58 C57 . . 120.4(3) ?
    C59 C58 H58A . . 119.8 ?
    C57 C58 H58A . . 119.8 ?
    C58 C59 C60 . . 122.4(3) ?
    C58 C59 H59A . . 118.8 ?
    C60 C59 H59A . . 118.8 ?
    C47 C60 C59 . . 118.4(2) ?
    C47 C60 H60A . . 120.8 ?
    C59 C60 H60A . . 120.8 ?
loop_
    _geom_torsion_atom_site_label_1
    _geom_torsion_atom_site_label_2
    _geom_torsion_atom_site_label_3
    _geom_torsion_atom_site_label_4
    _geom_torsion_site_symmetry_1
    _geom_torsion_site_symmetry_2
    _geom_torsion_site_symmetry_3
    _geom_torsion_site_symmetry_4
    _geom_torsion
    _geom_torsion_publ_flag
    O1 C1 C2 C15 . . . . 1.6(5) ?
    C5 C1 C2 C15 . . . . -177.9(3) ?
    O1 C1 C2 C3 . . . . 179.8(3) ?
    C5 C1 C2 C3 . . . . 0.4(3) ?
    C15 C2 C3 C12 . . . . 0.0(4) ?
    C1 C2 C3 C12 . . . . -178.7(3) ?
    C15 C2 C3 C4 . . . . 178.5(2) ?
    C1 C2 C3 C4 . . . . -0.1(3) ?
    C12 C3 C4 C9 . . . . 0.3(4) ?
    C2 C3 C4 C9 . . . . -178.3(3) ?
    C12 C3 C4 C5 . . . . 178.4(3) ?
    C2 C3 C4 C5 . . . . -0.2(3) ?
    C9 C4 C5 C6 . . . . -1.2(4) ?
    C3 C4 C5 C6 . . . . -179.2(2) ?
    C9 C4 C5 C1 . . . . 178.5(3) ?
    C3 C4 C5 C1 . . . . 0.4(3) ?
    O1 C1 C5 C6 . . . . -0.4(5) ?
    C2 C1 C5 C6 . . . . 179.1(3) ?
    O1 C1 C5 C4 . . . . -180.0(3) ?
    C2 C1 C5 C4 . . . . -0.5(3) ?
    C4 C5 C6 C7 . . . . -0.2(4) ?
    C1 C5 C6 C7 . . . . -179.7(3) ?
    C5 C6 C7 C8 . . . . 0.7(4) ?
    C6 C7 C8 C9 . . . . 0.1(5) ?
    C5 C4 C9 C8 . . . . 1.9(4) ?
    C3 C4 C9 C8 . . . . 179.7(2) ?
    C5 C4 C9 C10 . . . . -178.0(3) ?
    C3 C4 C9 C10 . . . . -0.2(4) ?
    C7 C8 C9 C4 . . . . -1.3(4) ?
    C7 C8 C9 C10 . . . . 178.6(3) ?
    C4 C9 C10 C11 . . . . -0.1(4) ?
    C8 C9 C10 C11 . . . . 180.0(3) ?
    C9 C10 C11 C12 . . . . 0.3(5) ?
    C2 C3 C12 C13 . . . . 0.5(4) ?
    C4 C3 C12 C13 . . . . -177.9(2) ?
    C2 C3 C12 C11 . . . . 178.3(3) ?
    C4 C3 C12 C11 . . . . -0.1(4) ?
    C10 C11 C12 C3 . . . . -0.3(4) ?
    C10 C11 C12 C13 . . . . 177.2(3) ?
    C3 C12 C13 C14 . . . . -0.9(4) ?
    C11 C12 C13 C14 . . . . -178.3(3) ?
    C12 C13 C14 C15 . . . . 0.9(5) ?
    C3 C2 C15 C14 . . . . 0.0(4) ?
    C1 C2 C15 C14 . . . . 178.1(3) ?
    C13 C14 C15 C2 . . . . -0.4(5) ?
    O2 C16 C17 C30 . . . . 0.9(6) ?
    C20 C16 C17 C30 . . . . -179.0(3) ?
    O2 C16 C17 C18 . . . . -179.8(3) ?
    C20 C16 C17 C18 . . . . 0.4(3) ?
    C30 C17 C18 C27 . . . . 0.5(4) ?
    C16 C17 C18 C27 . . . . -179.0(3) ?
    C30 C17 C18 C19 . . . . 179.4(3) ?
    C16 C17 C18 C19 . . . . -0.1(3) ?
    C27 C18 C19 C24 . . . . -0.3(4) ?
    C17 C18 C19 C24 . . . . -179.2(2) ?
    C27 C18 C19 C20 . . . . 178.7(2) ?
    C17 C18 C19 C20 . . . . -0.3(3) ?
    C24 C19 C20 C21 . . . . 1.6(4) ?
    C18 C19 C20 C21 . . . . -177.3(3) ?
    C24 C19 C20 C16 . . . . 179.4(3) ?
    C18 C19 C20 C16 . . . . 0.5(3) ?
    O2 C16 C20 C21 . . . . -3.4(6) ?
    C17 C16 C20 C21 . . . . 176.4(4) ?
    O2 C16 C20 C19 . . . . 179.6(3) ?
    C17 C16 C20 C19 . . . . -0.5(3) ?
    C19 C20 C21 C22 . . . . -0.6(5) ?
    C16 C20 C21 C22 . . . . -177.3(3) ?
    C20 C21 C22 C23 . . . . -0.9(5) ?
    C21 C22 C23 C24 . . . . 1.4(5) ?
    C20 C19 C24 C23 . . . . -1.1(4) ?
    C18 C19 C24 C23 . . . . 177.7(2) ?
    C20 C19 C24 C25 . . . . -179.8(3) ?
    C18 C19 C24 C25 . . . . -1.0(4) ?
    C22 C23 C24 C19 . . . . -0.4(4) ?
    C22 C23 C24 C25 . . . . 178.1(3) ?
    C19 C24 C25 C26 . . . . 1.5(4) ?
    C23 C24 C25 C26 . . . . -177.0(3) ?
    C24 C25 C26 C27 . . . . -0.8(4) ?
    C17 C18 C27 C28 . . . . 0.3(4) ?
    C19 C18 C27 C28 . . . . -178.5(2) ?
    C17 C18 C27 C26 . . . . 179.7(2) ?
    C19 C18 C27 C26 . . . . 1.0(4) ?
    C25 C26 C27 C18 . . . . -0.4(4) ?
    C25 C26 C27 C28 . . . . 178.9(3) ?
    C18 C27 C28 C29 . . . . -0.4(4) ?
    C26 C27 C28 C29 . . . . -179.8(3) ?
    C27 C28 C29 C30 . . . . -0.3(5) ?
    C18 C17 C30 C29 . . . . -1.2(4) ?
    C16 C17 C30 C29 . . . . 178.2(3) ?
    C28 C29 C30 C17 . . . . 1.1(5) ?
    O3 C31 C32 C45 . . . . 1.1(5) ?
    C35 C31 C32 C45 . . . . -178.9(3) ?
    O3 C31 C32 C33 . . . . -179.7(3) ?
    C35 C31 C32 C33 . . . . 0.3(3) ?
    C45 C32 C33 C42 . . . . 0.2(4) ?
    C31 C32 C33 C42 . . . . -179.2(2) ?
    C45 C32 C33 C34 . . . . 179.4(2) ?
    C31 C32 C33 C34 . . . . 0.0(3) ?
    C42 C33 C34 C39 . . . . -0.7(4) ?
    C32 C33 C34 C39 . . . . -180.0(2) ?
    C42 C33 C34 C35 . . . . 178.8(2) ?
    C32 C33 C34 C35 . . . . -0.4(3) ?
    C39 C34 C35 C36 . . . . 0.3(4) ?
    C33 C34 C35 C36 . . . . -179.2(2) ?
    C39 C34 C35 C31 . . . . -179.9(2) ?
    C33 C34 C35 C31 . . . . 0.6(3) ?
    O3 C31 C35 C36 . . . . -0.8(5) ?
    C32 C31 C35 C36 . . . . 179.2(3) ?
    O3 C31 C35 C34 . . . . 179.4(3) ?
    C32 C31 C35 C34 . . . . -0.6(3) ?
    C34 C35 C36 C37 . . . . -0.7(4) ?
    C31 C35 C36 C37 . . . . 179.5(3) ?
    C35 C36 C37 C38 . . . . 0.3(4) ?
    C36 C37 C38 C39 . . . . 0.6(4) ?
    C35 C34 C39 C38 . . . . 0.6(4) ?
    C33 C34 C39 C38 . . . . -180.0(2) ?
    C35 C34 C39 C40 . . . . -179.5(2) ?
    C33 C34 C39 C40 . . . . -0.1(4) ?
    C37 C38 C39 C34 . . . . -1.0(4) ?
    C37 C38 C39 C40 . . . . 179.2(3) ?
    C34 C39 C40 C41 . . . . 0.7(4) ?
    C38 C39 C40 C41 . . . . -179.4(3) ?
    C39 C40 C41 C42 . . . . -0.5(4) ?
    C32 C33 C42 C43 . . . . -0.3(4) ?
    C34 C33 C42 C43 . . . . -179.4(2) ?
    C32 C33 C42 C41 . . . . 180.0(2) ?
    C34 C33 C42 C41 . . . . 0.9(4) ?
    C40 C41 C42 C33 . . . . -0.3(4) ?
    C40 C41 C42 C43 . . . . -179.9(3) ?
    C33 C42 C43 C44 . . . . 0.2(4) ?
    C41 C42 C43 C44 . . . . 179.8(3) ?
    C42 C43 C44 C45 . . . . 0.1(4) ?
    C33 C32 C45 C44 . . . . 0.0(4) ?
    C31 C32 C45 C44 . . . . 179.1(3) ?
    C43 C44 C45 C32 . . . . -0.1(4) ?
    O4 C46 C47 C60 . . . . -2.2(5) ?
    C50 C46 C47 C60 . . . . 177.1(3) ?
    O4 C46 C47 C48 . . . . -179.6(2) ?
    C50 C46 C47 C48 . . . . -0.3(3) ?
    C60 C47 C48 C57 . . . . -0.5(4) ?
    C46 C47 C48 C57 . . . . 177.5(2) ?
    C60 C47 C48 C49 . . . . -177.9(2) ?
    C46 C47 C48 C49 . . . . 0.1(3) ?
    C57 C48 C49 C54 . . . . 0.2(4) ?
    C47 C48 C49 C54 . . . . 177.7(2) ?
    C57 C48 C49 C50 . . . . -177.3(2) ?
    C47 C48 C49 C50 . . . . 0.2(3) ?
    C54 C49 C50 C51 . . . . -0.1(4) ?
    C48 C49 C50 C51 . . . . 177.3(2) ?
    C54 C49 C50 C46 . . . . -177.8(2) ?
    C48 C49 C50 C46 . . . . -0.4(3) ?
    O4 C46 C50 C51 . . . . 2.6(5) ?
    C47 C46 C50 C51 . . . . -176.7(3) ?
    O4 C46 C50 C49 . . . . 179.8(2) ?
    C47 C46 C50 C49 . . . . 0.5(3) ?
    C49 C50 C51 C52 . . . . 0.6(4) ?
    C46 C50 C51 C52 . . . . 177.6(3) ?
    C50 C51 C52 C53 . . . . -0.8(4) ?
    C51 C52 C53 C54 . . . . 0.3(4) ?
    C50 C49 C54 C53 . . . . -0.4(4) ?
    C48 C49 C54 C53 . . . . -177.5(2) ?
    C50 C49 C54 C55 . . . . 178.1(2) ?
    C48 C49 C54 C55 . . . . 1.0(3) ?
    C52 C53 C54 C49 . . . . 0.2(4) ?
    C52 C53 C54 C55 . . . . -177.9(2) ?
    C49 C54 C55 C56 . . . . -0.9(4) ?
    C53 C54 C55 C56 . . . . 177.2(3) ?
    C54 C55 C56 C57 . . . . -0.3(4) ?
    C47 C48 C57 C58 . . . . 0.6(4) ?
    C49 C48 C57 C58 . . . . 177.7(2) ?
    C47 C48 C57 C56 . . . . -178.5(2) ?
    C49 C48 C57 C56 . . . . -1.4(3) ?
    C55 C56 C57 C48 . . . . 1.4(4) ?
    C55 C56 C57 C58 . . . . -177.4(3) ?
    C48 C57 C58 C59 . . . . -0.2(3) ?
    C56 C57 C58 C59 . . . . 178.7(2) ?
    C57 C58 C59 C60 . . . . -0.3(4) ?
    C48 C47 C60 C59 . . . . 0.0(4) ?
    C46 C47 C60 C59 . . . . -177.2(3) ?
    C58 C59 C60 C47 . . . . 0.4(4) ?
    O1 C1 C2 C15 . . . . 1.6(5) ?
    C5 C1 C2 C15 . . . . -177.9(3) ?
    O1 C1 C2 C3 . . . . 179.8(3) ?
    C5 C1 C2 C3 . . . . 0.4(3) ?
    C15 C2 C3 C12 . . . . 0.0(4) ?
    C1 C2 C3 C12 . . . . -178.7(3) ?
    C15 C2 C3 C4 . . . . 178.5(2) ?
    C1 C2 C3 C4 . . . . -0.1(3) ?
    C12 C3 C4 C9 . . . . 0.3(4) ?
    C2 C3 C4 C9 . . . . -178.3(3) ?
    C12 C3 C4 C5 . . . . 178.4(3) ?
    C2 C3 C4 C5 . . . . -0.2(3) ?
    C9 C4 C5 C6 . . . . -1.2(4) ?
    C3 C4 C5 C6 . . . . -179.2(2) ?
    C9 C4 C5 C1 . . . . 178.5(3) ?
    C3 C4 C5 C1 . . . . 0.4(3) ?
    O1 C1 C5 C6 . . . . -0.4(5) ?
    C2 C1 C5 C6 . . . . 179.1(3) ?
    O1 C1 C5 C4 . . . . -180.0(3) ?
    C2 C1 C5 C4 . . . . -0.5(3) ?
    C4 C5 C6 C7 . . . . -0.2(4) ?
    C1 C5 C6 C7 . . . . -179.7(3) ?
    C5 C6 C7 C8 . . . . 0.7(4) ?
    C6 C7 C8 C9 . . . . 0.1(5) ?
    C5 C4 C9 C8 . . . . 1.9(4) ?
    C3 C4 C9 C8 . . . . 179.7(2) ?
    C5 C4 C9 C10 . . . . -178.0(3) ?
    C3 C4 C9 C10 . . . . -0.2(4) ?
    C7 C8 C9 C4 . . . . -1.3(4) ?
    C7 C8 C9 C10 . . . . 178.6(3) ?
    C4 C9 C10 C11 . . . . -0.1(4) ?
    C8 C9 C10 C11 . . . . 180.0(3) ?
    C9 C10 C11 C12 . . . . 0.3(5) ?
    C2 C3 C12 C13 . . . . 0.5(4) ?
    C4 C3 C12 C13 . . . . -177.9(2) ?
    C2 C3 C12 C11 . . . . 178.3(3) ?
    C4 C3 C12 C11 . . . . -0.1(4) ?
    C10 C11 C12 C3 . . . . -0.3(4) ?
    C10 C11 C12 C13 . . . . 177.2(3) ?
    C3 C12 C13 C14 . . . . -0.9(4) ?
    C11 C12 C13 C14 . . . . -178.3(3) ?
    C12 C13 C14 C15 . . . . 0.9(5) ?
    C3 C2 C15 C14 . . . . 0.0(4) ?
    C1 C2 C15 C14 . . . . 178.1(3) ?
    C13 C14 C15 C2 . . . . -0.4(5) ?
    O2 C16 C17 C30 . . . . 0.9(6) ?
    C20 C16 C17 C30 . . . . -179.0(3) ?
    O2 C16 C17 C18 . . . . -179.8(3) ?
    C20 C16 C17 C18 . . . . 0.4(3) ?
    C30 C17 C18 C27 . . . . 0.5(4) ?
    C16 C17 C18 C27 . . . . -179.0(3) ?
    C30 C17 C18 C19 . . . . 179.4(3) ?
    C16 C17 C18 C19 . . . . -0.1(3) ?
    C27 C18 C19 C24 . . . . -0.3(4) ?
    C17 C18 C19 C24 . . . . -179.2(2) ?
    C27 C18 C19 C20 . . . . 178.7(2) ?
    C17 C18 C19 C20 . . . . -0.3(3) ?
    C24 C19 C20 C21 . . . . 1.6(4) ?
    C18 C19 C20 C21 . . . . -177.3(3) ?
    C24 C19 C20 C16 . . . . 179.4(3) ?
    C18 C19 C20 C16 . . . . 0.5(3) ?
    O2 C16 C20 C21 . . . . -3.4(6) ?
    C17 C16 C20 C21 . . . . 176.4(4) ?
    O2 C16 C20 C19 . . . . 179.6(3) ?
    C17 C16 C20 C19 . . . . -0.5(3) ?
    C20 C19 C24 C23 . . . . -1.1(4) ?
    C18 C19 C24 C23 . . . . 177.7(2) ?
    C20 C19 C24 C25 . . . . -179.8(3) ?
    C18 C19 C24 C25 . . . . -1.0(4) ?
    C22 C23 C24 C19 . . . . -0.4(4) ?
    C22 C23 C24 C25 . . . . 178.1(3) ?
    C19 C24 C25 C26 . . . . 1.5(4) ?
    C23 C24 C25 C26 . . . . -177.0(3) ?
    C24 C25 C26 C27 . . . . -0.8(4) ?
    C17 C18 C27 C28 . . . . 0.3(4) ?
    C19 C18 C27 C28 . . . . -178.5(2) ?
    C17 C18 C27 C26 . . . . 179.7(2) ?
    C19 C18 C27 C26 . . . . 1.0(4) ?
    C25 C26 C27 C18 . . . . -0.4(4) ?
    C25 C26 C27 C28 . . . . 178.9(3) ?
    C18 C27 C28 C29 . . . . -0.4(4) ?
    C26 C27 C28 C29 . . . . -179.8(3) ?
    C27 C28 C29 C30 . . . . -0.3(5) ?
    C18 C17 C30 C29 . . . . -1.2(4) ?
    C16 C17 C30 C29 . . . . 178.2(3) ?
    C28 C29 C30 C17 . . . . 1.1(5) ?
    O3 C31 C32 C45 . . . . 1.1(5) ?
    C35 C31 C32 C45 . . . . -178.9(3) ?
    O3 C31 C32 C33 . . . . -179.7(3) ?
    C35 C31 C32 C33 . . . . 0.3(3) ?
    C45 C32 C33 C42 . . . . 0.2(4) ?
    C31 C32 C33 C42 . . . . -179.2(2) ?
    C45 C32 C33 C34 . . . . 179.4(2) ?
    C31 C32 C33 C34 . . . . 0.0(3) ?
    C42 C33 C34 C39 . . . . -0.7(4) ?
    C32 C33 C34 C39 . . . . -180.0(2) ?
    C42 C33 C34 C35 . . . . 178.8(2) ?
    C32 C33 C34 C35 . . . . -0.4(3) ?
    C39 C34 C35 C36 . . . . 0.3(4) ?
    C33 C34 C35 C36 . . . . -179.2(2) ?
    C39 C34 C35 C31 . . . . -179.9(2) ?
    C33 C34 C35 C31 . . . . 0.6(3) ?
    O3 C31 C35 C36 . . . . -0.8(5) ?
    C32 C31 C35 C36 . . . . 179.2(3) ?
    O3 C31 C35 C34 . . . . 179.4(3) ?
    C32 C31 C35 C34 . . . . -0.6(3) ?
    C34 C35 C36 C37 . . . . -0.7(4) ?
    C31 C35 C36 C37 . . . . 179.5(3) ?
    C35 C36 C37 C38 . . . . 0.3(4) ?
    C36 C37 C38 C39 . . . . 0.6(4) ?
    C35 C34 C39 C38 . . . . 0.6(4) ?
    C33 C34 C39 C38 . . . . -180.0(2) ?
    C35 C34 C39 C40 . . . . -179.5(2) ?
    C33 C34 C39 C40 . . . . -0.1(4) ?
    C37 C38 C39 C34 . . . . -1.0(4) ?
    C37 C38 C39 C40 . . . . 179.2(3) ?
    C34 C39 C40 C41 . . . . 0.7(4) ?
    C38 C39 C40 C41 . . . . -179.4(3) ?
    C39 C40 C41 C42 . . . . -0.5(4) ?
    C32 C33 C42 C43 . . . . -0.3(4) ?
    C34 C33 C42 C43 . . . . -179.4(2) ?
    C32 C33 C42 C41 . . . . 180.0(2) ?
    C34 C33 C42 C41 . . . . 0.9(4) ?
    C40 C41 C42 C33 . . . . -0.3(4) ?
    C40 C41 C42 C43 . . . . -179.9(3) ?
    C33 C42 C43 C44 . . . . 0.2(4) ?
    C41 C42 C43 C44 . . . . 179.8(3) ?
    C42 C43 C44 C45 . . . . 0.1(4) ?
    C33 C32 C45 C44 . . . . 0.0(4) ?
    C31 C32 C45 C44 . . . . 179.1(3) ?
    C43 C44 C45 C32 . . . . -0.1(4) ?
    O4 C46 C47 C60 . . . . -2.2(5) ?
    C50 C46 C47 C60 . . . . 177.1(3) ?
    O4 C46 C47 C48 . . . . -179.6(2) ?
    C50 C46 C47 C48 . . . . -0.3(3) ?
    C60 C47 C48 C57 . . . . -0.5(4) ?
    C46 C47 C48 C57 . . . . 177.5(2) ?
    C60 C47 C48 C49 . . . . -177.9(2) ?
    C46 C47 C48 C49 . . . . 0.1(3) ?
    C57 C48 C49 C54 . . . . 0.2(4) ?
    C47 C48 C49 C54 . . . . 177.7(2) ?
    C57 C48 C49 C50 . . . . -177.3(2) ?
    C47 C48 C49 C50 . . . . 0.2(3) ?
    C54 C49 C50 C51 . . . . -0.1(4) ?
    C48 C49 C50 C51 . . . . 177.3(2) ?
    C54 C49 C50 C46 . . . . -177.8(2) ?
    C48 C49 C50 C46 . . . . -0.4(3) ?
    O4 C46 C50 C51 . . . . 2.6(5) ?
    C47 C46 C50 C51 . . . . -176.7(3) ?
    O4 C46 C50 C49 . . . . 179.8(2) ?
    C47 C46 C50 C49 . . . . 0.5(3) ?
    C49 C50 C51 C52 . . . . 0.6(4) ?
    C46 C50 C51 C52 . . . . 177.6(3) ?
    C50 C51 C52 C53 . . . . -0.8(4) ?
    C51 C52 C53 C54 . . . . 0.3(4) ?
    C50 C49 C54 C53 . . . . -0.4(4) ?
    C48 C49 C54 C53 . . . . -177.5(2) ?
    C50 C49 C54 C55 . . . . 178.1(2) ?
    C48 C49 C54 C55 . . . . 1.0(3) ?
    C52 C53 C54 C49 . . . . 0.2(4) ?
    C52 C53 C54 C55 . . . . -177.9(2) ?
    C49 C54 C55 C56 . . . . -0.9(4) ?
    C53 C54 C55 C56 . . . . 177.2(3) ?
    C54 C55 C56 C57 . . . . -0.3(4) ?
    C47 C48 C57 C58 . . . . 0.6(4) ?
    C49 C48 C57 C58 . . . . 177.7(2) ?
    C47 C48 C57 C56 . . . . -178.5(2) ?
    C49 C48 C57 C56 . . . . -1.4(3) ?
    C55 C56 C57 C48 . . . . 1.4(4) ?
    C55 C56 C57 C58 . . . . -177.4(3) ?
    C48 C57 C58 C59 . . . . -0.2(3) ?
    C56 C57 C58 C59 . . . . 178.7(2) ?
    C57 C58 C59 C60 . . . . -0.3(4) ?
    C48 C47 C60 C59 . . . . 0.0(4) ?
    C46 C47 C60 C59 . . . . -177.2(3) ?
    C58 C59 C60 C47 . . . . 0.4(4) ?
    C24 C23 C22 C21 . . . . 1.4(5) ?
    C19 C20 C21 C22 . . . . -0.6(5) ?
    C16 C20 C21 C22 . . . . -177.3(3) ?
    C23 C22 C21 C20 . . . . -0.9(5) ?
data_global
_journal_date_recd_electronic     2009-07-16
_journal_date_accepted     2009-08-01
_journal_name_full     'Acta Crystallographica, Section E'
_journal_year     2009
_journal_volume     65
_journal_issue      9
_journal_page_first     o2105
_journal_page_last     o2105
_journal_paper_category     QO
_journal_coeditor_code     BX2227
_publ_contact_author
;
     Rong-Bin Huang
     Department of Chemistry
     Xiamen University
     Xiamen 361005
     China
;
_publ_contact_author_email     rbhuang@xmu.edu.cn
_publ_contact_author_fax     86-592-2183047
_publ_contact_author_phone     86-592-2185191
_publ_section_title
;
4<i>H</i>-Cyclopenta[<i>def</i>]phenanthren-4-one
;
loop_
    _publ_author_name
    _publ_author_footnote
    _publ_author_address
    'Jiang, Wen-Sheng' .
;
Department of Chemistry, College of Chemistry and Chemical Engineering,
Xiamen University
Xiamen 361005
People's Republic of China
;
    'Sun, Di' .
;
Department of Chemistry, College of Chemistry and Chemical Engineering,
Xiamen University
Xiamen 361005
People's Republic of China
;
    'Xie, Su-Yuan' .
;
Department of Chemistry, College of Chemistry and Chemical Engineering,
Xiamen University
Xiamen 361005
People's Republic of China
;
    'Huang, Rong-Bin' .
;
Department of Chemistry, College of Chemistry and Chemical Engineering,
Xiamen University
Xiamen 361005
People's Republic of China
;
    'Zheng, Lan-Sun' .
;
State Key Laboratory for Physical Chemistry of Solid Surfaces
Xiamen University
Xiamen 361005
People's Republic of China
;
