# Supplementary material for: 4H-Cyclo­penta­[def]phenanthren-4-one
Source: Acta Crystallogr Sect E Struct Rep Online. 2009 Aug 8;65(Pt 9):o2105. doi: 10.1107/S1600536809030633 (PMC2970027; doi:10.1107/S1600536809030633)
Supplement: Supplementary file 2 [file e-65-o2105-Isup2.hkl]

# 
# h,k,l, Fc-squared, Fo-squared, sigma(Fo-squared) and status flag 
# 
data_I
_shelx_title ' P in P-1' 
_shelx_refln_list_code          4 
_shelx_F_calc_maximum      259.28 
_exptl_crystal_F_000       848.00 
_reflns_d_resolution_high  0.8409 
 
loop_ 
 _symmetry_equiv_pos_as_xyz 
 'x, y, z' 
 '-x, -y, -z' 
 
_cell_length_a     7.7884 
_cell_length_b    15.1558 
_cell_length_c    17.0236 
_cell_angle_alpha 100.588 
_cell_angle_beta  101.065 
_cell_angle_gamma  91.824 
 
_shelx_F_squared_multiplier     1.000 
 
loop_ 
 _refln_index_h 
 _refln_index_k 
 _refln_index_l 
 _refln_F_squared_calc 
 _refln_F_squared_meas 
 _refln_F_squared_sigma 
 _refln_observed_status 
   1   0   0     5940.52     6087.12     32.04 o 
   2   0   0    51600.84    50972.54    525.61 o 
   3   0   0     1514.70     1587.55     32.66 o 
   4   0   0      199.99      243.87      9.31 o 
   5   0   0       27.83       21.82     12.27 o 
   6   0   0       24.56       32.04     11.09 o 
   7   0   0        6.43       17.04     17.72 o 
   8   0   0        1.71        8.18     18.41 o 
   9   0   0      107.16      130.89     27.27 o 
  -9   1   0        1.95        1.36     21.82 o 
  -8   1   0       21.23       18.41     19.77 o 
  -7   1   0       66.29       72.26     19.09 o 
  -6   1   0      333.89      312.91     23.18 o 
  -4   1   0       84.00      109.76      9.64 o 
  -3   1   0      312.12      297.94     11.54 o 
  -2   1   0       20.89       23.86      6.14 o 
  -1   1   0       49.67       49.08      5.45 o 
   2   1   0      900.34      814.01     12.51 o 
   3   1   0      368.56      339.31     12.74 o 
   4   1   0      324.32      359.61     13.50 o 
   5   1   0        0.08        0.00     12.95 o 
   6   1   0        3.42        5.12      9.87 o 
   7   1   0      224.47      220.90     16.87 o 
   8   1   0        1.09       10.23     19.77 o 
   9   1   0        0.87       13.63     22.50 o 
  -9   2   0       32.61       42.27     21.82 o 
  -8   2   0       54.93       74.99     22.50 o 
  -7   2   0     1007.42     1045.77     41.59 o 
  -6   2   0      349.49      314.27     23.86 o 
  -5   2   0      262.63      284.96     21.13 o 
  -4   2   0       33.92       35.60      8.68 o 
  -3   2   0       10.47       21.82      8.86 o 
  -2   2   0     2149.33     2124.94     26.59 o 
  -1   2   0      486.86      511.29     12.95 o 
   0   2   0     6285.37     6456.61     34.77 o 
   1   2   0      665.41      734.90      8.83 o 
   2   2   0    58377.11    57469.94    235.57 o 
   3   2   0      944.61     1004.48      9.63 o 
   4   2   0    11563.68    11127.61    128.75 o 
   5   2   0      396.61      404.26     22.50 o 
   6   2   0       17.78       28.54     10.84 o 
   7   2   0      222.45      214.27     16.37 o 
   8   2   0       72.68       89.81     17.04 o 
  -9   3   0       16.16       24.54     23.86 o 
  -8   3   0      125.10      104.30     22.50 o 
  -7   3   0      235.25      251.56     25.91 o 
  -6   3   0       47.12       63.40     17.72 o 
  -5   3   0        1.50       10.45     10.36 o 
  -4   3   0      114.21      115.21     11.59 o 
  -3   3   0       17.75       17.04      9.54 o 
  -2   3   0      139.99      104.83      5.96 o 
  -1   3   0      151.46      139.48      6.68 o 
   0   3   0       88.95       98.57      4.64 o 
   1   3   0       45.08       44.30      4.19 o 
   2   3   0       18.33       21.04      4.58 o 
   3   3   0      563.84      602.78      8.75 o 
   4   3   0       87.43       63.62      4.13 o 
   5   3   0      237.58      212.02     17.72 o 
   6   3   0     1091.03     1108.06     26.75 o 
   7   3   0      170.27      164.17     15.89 o 
   8   3   0       40.68       31.78     15.68 o 
  -8   4   0       23.30       29.31     22.50 o 
  -7   4   0       33.19       40.22     20.45 o 
  -6   4   0      219.07      205.77     25.22 o 
  -5   4   0       57.73       67.04      7.58 o 
  -4   4   0      362.78      345.15     12.27 o 
  -3   4   0       30.67       34.14      4.88 o 
  -2   4   0      182.50      222.69      8.15 o 
  -1   4   0    66034.13    66351.53    433.09 o 
   0   4   0    52784.40    52543.02    330.22 o 
   1   4   0     6844.39     6792.66     23.23 o 
   2   4   0      597.71      692.51      9.06 o 
   3   4   0      796.43      849.28     26.25 o 
   4   4   0     6650.78     6730.42     96.46 o 
   5   4   0       66.22       74.99     15.00 o 
   6   4   0     2921.01     2884.35     41.45 o 
   7   4   0      207.39      238.11     17.33 o 
   8   4   0      239.17      175.02     18.32 o 
  -8   5   0        1.64       -5.45     21.82 o 
  -7   5   0       66.05       62.72     19.09 o 
  -6   5   0        0.01        2.34     10.96 o 
  -5   5   0      290.82      273.01     12.05 o 
  -4   5   0      230.64      200.93      7.38 o 
  -3   5   0       82.87       91.47      7.10 o 
  -2   5   0        3.40        2.39      6.05 o 
  -1   5   0      553.99      532.35     10.04 o 
   0   5   0      135.59      121.96      7.01 o 
   1   5   0      286.74      245.30      6.49 o 
   2   5   0       85.02       88.71      5.19 o 
   3   5   0       65.59       69.55      4.74 o 
   4   5   0       35.86       34.55      5.18 o 
   5   5   0       10.96       10.23     13.63 o 
   6   5   0        7.49       18.41     15.68 o 
   7   5   0       36.17       28.94     14.37 o 
   8   5   0      142.86      143.37     19.65 o 
  -8   6   0      334.16      324.50     33.40 o 
  -7   6   0      151.68      171.79     23.86 o 
  -6   6   0      106.98      115.22     10.73 o 
  -5   6   0        6.21       11.53      8.72 o 
  -4   6   0      114.22      107.71      7.25 o 
  -3   6   0      288.18      294.78     10.43 o 
  -2   6   0     3761.54     3885.31     27.58 o 
  -1   6   0      982.17     1046.17     14.99 o 
   0   6   0     3026.22     3008.00     48.74 o 
   1   6   0      243.66      213.86      4.52 o 
   2   6   0      461.62      432.30      8.68 o 
   3   6   0      396.54      376.09      8.62 o 
   4   6   0        0.35        2.76      4.87 o 
   5   6   0        2.50       12.89     10.96 o 
   6   6   0     1672.61     1633.55     79.76 o 
   7   6   0       63.57       64.43     15.72 o 
   8   6   0      708.56      619.10     28.80 o 
  -8   7   0       79.13       93.40     23.18 o 
  -7   7   0       43.28       58.63     23.18 o 
  -6   7   0       24.48       28.12      9.78 o 
  -5   7   0       22.76       24.78      9.38 o 
  -4   7   0       39.87       47.69      6.40 o 
  -3   7   0      109.37      110.48      7.78 o 
  -2   7   0       95.93       76.40      7.35 o 
  -1   7   0      312.82      307.33     11.70 o 
   0   7   0       22.87       30.20      6.49 o 
   1   7   0      129.32      116.26      4.67 o 
   2   7   0       12.30       15.86      5.05 o 
   3   7   0      134.62      147.53      6.96 o 
   4   7   0       45.00       49.58      6.20 o 
   5   7   0      212.38      202.05     11.55 o 
   6   7   0        2.10       11.49     13.09 o 
   7   7   0       51.92       58.59     15.37 o 
   8   7   0       27.64       35.72     16.85 o 
  -8   8   0        0.01       11.59     24.54 o 
  -7   8   0       30.77       28.63     18.41 o 
  -6   8   0        0.44        2.93      9.31 o 
  -5   8   0       22.25       28.06      9.40 o 
  -4   8   0       27.41       35.13      7.48 o 
  -3   8   0      172.56      160.34      9.32 o 
  -2   8   0     5195.40     4899.64     45.67 o 
  -1   8   0    17675.22    17342.29     97.99 o 
   0   8   0      302.56      363.19     11.34 o 
   1   8   0      715.13      654.52     10.06 o 
   2   8   0        7.75       18.58      5.99 o 
   3   8   0      303.83      326.39      8.70 o 
   4   8   0       48.71       65.66      6.92 o 
   5   8   0        0.15       -4.91     10.96 o 
   6   8   0        1.89        7.37     13.58 o 
   7   8   0       48.56       48.40     16.05 o 
  -8   9   0        2.59       41.59     27.27 o 
  -7   9   0       35.98       61.87     14.65 o 
  -6   9   0        5.65        5.55     10.62 o 
  -5   9   0      476.28      464.46     21.19 o 
  -4   9   0        5.61        2.92      7.30 o 
  -3   9   0        3.99       12.95      7.35 o 
  -2   9   0      106.99      140.79      9.59 o 
  -1   9   0        3.01       20.66      7.51 o 
   0   9   0       71.11       70.93      7.16 o 
   1   9   0      179.74      175.57     14.32 o 
   2   9   0      120.76      111.85      7.28 o 
   3   9   0      105.25      112.03      7.11 o 
   4   9   0      171.87      166.87      8.66 o 
   5   9   0        8.87       14.37     12.09 o 
   6   9   0       51.48       50.98     13.47 o 
   7   9   0       14.57       23.61     15.13 o 
  -7  10   0       47.32       75.37     16.30 o 
  -6  10   0       47.66       30.96     10.86 o 
  -5  10   0        0.77        7.09     12.28 o 
  -4  10   0       11.84       27.38      8.48 o 
  -3  10   0        4.59        4.51      7.61 o 
  -2  10   0       12.85       12.39      8.31 o 
  -1  10   0      132.84      133.61      9.50 o 
   0  10   0       10.24       17.19      5.74 o 
   1  10   0        0.10        5.69      6.93 o 
   2  10   0      122.33      131.06      8.15 o 
   3  10   0       17.48       25.16      6.16 o 
   4  10   0       83.38       83.84      9.79 o 
   5  10   0       53.84       47.90     13.98 o 
   6  10   0        2.15        6.93     13.37 o 
   7  10   0        8.57       26.43     15.51 o 
  -7  11   0        6.60       34.97     16.30 o 
  -6  11   0       66.65       81.64     17.07 o 
  -5  11   0       15.20       25.58     13.95 o 
  -4  11   0        2.28        6.29      8.76 o 
  -3  11   0      194.94      147.83     11.01 o 
  -2  11   0       38.72       23.04      8.85 o 
  -1  11   0        0.66        6.44      7.43 o 
   0  11   0       16.32       22.02      6.61 o 
   1  11   0       77.14       86.54      9.54 o 
   2  11   0       80.94       77.68      9.01 o 
   3  11   0      143.99      142.34      9.36 o 
   4  11   0       33.71       30.36     12.94 o 
   5  11   0        1.52        5.24     12.42 o 
   6  11   0        3.12       14.52     14.08 o 
  -7  12   0        0.47        9.96     17.27 o 
  -6  12   0        2.52       11.27     16.10 o 
  -5  12   0      132.34      138.52     17.35 o 
  -4  12   0        6.58        9.82      8.85 o 
  -3  12   0      172.57      206.94     16.32 o 
  -2  12   0     3968.92     3825.76     42.28 o 
  -1  12   0      151.27      113.07     10.07 o 
   0  12   0      171.14      169.29     12.33 o 
   1  12   0      255.17      256.24     12.18 o 
   2  12   0      178.50      176.32     10.89 o 
   3  12   0       19.53       32.05     11.22 o 
   4  12   0      135.60      148.11     15.82 o 
   5  12   0       58.94       82.75     15.72 o 
   6  12   0        5.21        5.82     14.07 o 
  -6  13   0       91.70       73.63     25.91 o 
  -5  13   0       12.06       21.13     18.41 o 
  -4  13   0        0.93        3.44     13.68 o 
  -3  13   0      246.39      220.79     13.62 o 
  -2  13   0       74.95       83.35     10.98 o 
  -1  13   0      109.79       92.58     14.44 o 
   0  13   0       13.46       15.30     11.08 o 
   1  13   0      246.73      187.75     11.62 o 
   2  13   0       19.10       22.92      9.12 o 
   3  13   0        2.24        8.20      9.94 o 
   4  13   0        3.91        0.67     11.13 o 
   5  13   0       82.92       87.30     16.01 o 
  -6  14   0       12.63       17.04     23.86 o 
  -5  14   0        1.41       11.59     22.50 o 
  -4  14   0        0.81       -3.41     19.09 o 
  -3  14   0        5.24       23.50     13.20 o 
  -2  14   0       58.67       63.29     14.73 o 
  -1  14   0       20.17       19.01     20.79 o 
   0  14   0       19.92       18.34      9.23 o 
   1  14   0        2.57       17.71      9.24 o 
   2  14   0        0.77        1.19      9.86 o 
   3  14   0       82.66       96.03     12.51 o 
   4  14   0       17.98       12.73     14.91 o 
   5  14   0       27.66       16.58     13.53 o 
  -5  15   0        2.03        0.00     20.45 o 
  -4  15   0       13.02       11.59     22.50 o 
  -3  15   0       15.18       13.16     13.88 o 
  -2  15   0       10.51       24.87     17.38 o 
  -1  15   0       36.76       53.26     14.44 o 
   0  15   0       66.74       70.37     11.57 o 
   1  15   0       18.68       12.84     10.71 o 
   2  15   0       36.29       38.36     11.93 o 
   3  15   0       54.36       41.12     12.86 o 
   4  15   0       33.22       36.89     17.03 o 
  -4  16   0       16.62       33.40     24.54 o 
  -3  16   0      607.02      508.20     25.43 o 
  -2  16   0      424.55      370.76     23.77 o 
  -1  16   0       88.48       94.71     17.55 o 
   0  16   0        1.91       11.19     10.87 o 
   1  16   0      239.49      227.79     14.72 o 
   2  16   0       78.15       85.32     14.31 o 
   3  16   0        0.22        1.89     12.91 o 
  -3  17   0       73.05       89.31     25.22 o 
  -2  17   0        0.06       14.66     15.43 o 
  -1  17   0        4.12        7.16     15.43 o 
   0  17   0       35.92       35.54     14.92 o 
   1  17   0        1.33       17.91     13.89 o 
  -2 -17   1       25.24       22.99     13.46 o 
  -1 -17   1      108.83       95.91     14.28 o 
   0 -17   1       22.95       23.48     15.22 o 
   1 -17   1       13.43        8.86     23.18 o 
   2 -17   1      129.84      115.89     27.27 o 
   3 -17   1      131.38      114.53     30.00 o 
  -3 -16   1        0.33        8.68     12.33 o 
  -2 -16   1        0.60       11.19     12.56 o 
  -1 -16   1       18.21       24.98     13.20 o 
   0 -16   1      142.62      132.62     17.59 o 
   1 -16   1       17.80       17.72     18.41 o 
   2 -16   1      288.86      286.32     32.72 o 
   3 -16   1      195.80      147.25     26.59 o 
   4 -16   1       19.81       45.68     22.50 o 
  -4 -15   1        0.00       12.95     15.07 o 
  -3 -15   1       14.45       10.51     11.73 o 
  -2 -15   1        1.62       18.39     12.15 o 
  -1 -15   1        0.04       18.25     11.92 o 
   0 -15   1       22.61       43.02     11.91 o 
   1 -15   1        2.79       10.73     14.92 o 
   2 -15   1       21.00       25.60     14.73 o 
   3 -15   1       15.87       27.95     20.45 o 
   4 -15   1        5.95       17.72     20.45 o 
   5 -15   1        0.82       25.22     23.86 o 
  -5 -14   1        1.65       20.82     16.36 o 
  -4 -14   1        0.00       11.22     13.43 o 
  -3 -14   1        0.64        8.73     10.93 o 
  -2 -14   1        0.69       10.48     10.79 o 
  -1 -14   1        3.17       -1.16     10.62 o 
   0 -14   1       74.98       80.55     12.70 o 
   1 -14   1       69.62       58.18     13.95 o 
   2 -14   1      584.01      503.54     22.59 o 
   3 -14   1      211.51      205.40     17.35 o 
   4 -14   1       35.08       46.36     18.41 o 
   5 -14   1        1.02       -3.41     21.13 o 
   6 -14   1       13.97        8.28     16.86 o 
  -5 -13   1        5.12        8.25     11.67 o 
  -4 -13   1      122.51      114.98     13.64 o 
  -3 -13   1       23.50       22.02     10.38 o 
  -2 -13   1        5.99       12.72     10.57 o 
  -1 -13   1       97.72      115.14     10.62 o 
   0 -13   1       26.78       44.41     12.04 o 
   1 -13   1      134.77      107.42     15.43 o 
   2 -13   1      627.33      614.78     26.25 o 
   3 -13   1        0.09        2.41     12.09 o 
   4 -13   1      255.63      308.14     29.31 o 
   5 -13   1       51.86       57.95     21.13 o 
   6 -13   1       51.65       40.03     16.37 o 
  -6 -12   1      278.26      254.96     32.72 o 
  -5 -12   1      486.21      488.47     22.59 o 
  -4 -12   1        0.35        6.86      8.57 o 
  -3 -12   1       57.61       55.78     10.08 o 
  -2 -12   1      232.93      215.57     15.14 o 
  -1 -12   1      349.67      359.47     13.21 o 
   0 -12   1       13.03       25.06     10.34 o 
   1 -12   1      257.20      276.80     17.55 o 
   2 -12   1     1425.62     1279.13     29.89 o 
   3 -12   1       84.03       79.24     13.09 o 
   4 -12   1      187.91      134.98     24.54 o 
   5 -12   1      108.82      107.71     22.50 o 
   6 -12   1       21.13       24.47     15.40 o 
   7 -12   1       50.29       37.26     17.07 o 
  -6 -11   1       84.32       98.57     16.01 o 
  -5 -11   1       41.68       50.60     14.66 o 
  -4 -11   1        0.00        6.48      8.89 o 
  -3 -11   1       41.57       49.55      8.65 o 
  -2 -11   1       10.83       15.73      7.87 o 
  -1 -11   1       10.10       17.24      7.71 o 
   0 -11   1       58.47       54.01      9.57 o 
   1 -11   1        1.25        6.48      9.64 o 
   2 -11   1       33.96       42.25     10.84 o 
   3 -11   1       38.21       56.68     11.95 o 
   4 -11   1       46.77       41.05     10.31 o 
   5 -11   1       20.74       28.63     20.45 o 
   6 -11   1       18.95       48.63     14.91 o 
   7 -11   1       37.66       51.78     16.58 o 
  -7 -10   1        0.01        7.50     23.86 o 
  -6 -10   1       23.96       28.67     13.43 o 
  -5 -10   1       51.54       57.53     13.23 o 
  -4 -10   1      792.13      796.94     15.13 o 
  -3 -10   1      101.56      110.64      7.69 o 
  -2 -10   1      376.66      369.52     12.28 o 
  -1 -10   1       10.21        9.09      7.96 o 
   0 -10   1       34.46       38.84     10.36 o 
   1 -10   1      304.99      323.84     16.30 o 
   2 -10   1      514.46      496.74     17.57 o 
   3 -10   1       76.75       79.56      9.03 o 
   4 -10   1       20.59       22.67      8.05 o 
   5 -10   1       22.29       42.95     19.09 o 
   6 -10   1       79.40       76.09     14.94 o 
   7 -10   1       33.91       65.08     16.69 o 
  -7  -9   1        0.90       12.52     16.02 o 
  -6  -9   1       35.80       29.19     12.91 o 
  -5  -9   1      144.95      131.99     21.13 o 
  -4  -9   1        4.60        8.88      6.48 o 
  -3  -9   1        4.37        7.00      6.54 o 
  -2  -9   1      531.59      534.18     11.64 o 
  -1  -9   1      106.30      102.39     12.27 o 
   0  -9   1       26.96       47.76     10.36 o 
   1  -9   1     1575.64     1500.60     27.29 o 
   2  -9   1      278.62      268.55     11.16 o 
   3  -9   1      252.69      237.51     12.47 o 
   4  -9   1       17.34       20.22      7.00 o 
   5  -9   1       72.19       71.84     13.39 o 
   6  -9   1       86.04       99.91     14.55 o 
   7  -9   1       20.77       24.36     14.57 o 
   8  -9   1      175.26      224.97     30.00 o 
  -7  -8   1        0.46        0.97     13.23 o 
  -6  -8   1      514.56      474.73     21.78 o 
  -5  -8   1      442.31      441.04     14.99 o 
  -4  -8   1        6.69       16.48      6.24 o 
  -3  -8   1      120.00      134.99      7.78 o 
  -2  -8   1     6009.56     6096.33     55.79 o 
  -1  -8   1      380.51      389.31     13.95 o 
   0  -8   1     1794.96     1830.47     33.40 o 
   1  -8   1     4825.28     4773.55     38.38 o 
   2  -8   1     1605.96     1697.69     25.98 o 
   3  -8   1      104.40      111.07      8.14 o 
   4  -8   1       88.65       86.39      7.70 o 
   5  -8   1        5.20       -2.14     11.54 o 
   6  -8   1       15.08       14.30     11.26 o 
   7  -8   1       82.21       80.03     14.91 o 
   8  -8   1      251.19      280.19     30.68 o 
  -8  -7   1       24.72       50.96     17.14 o 
  -7  -7   1        1.31       13.07     13.49 o 
  -6  -7   1      120.17      120.30     11.34 o 
  -5  -7   1        2.49        2.54      8.20 o 
  -4  -7   1        9.56        6.17      5.67 o 
  -3  -7   1       28.88       28.47      5.69 o 
  -2  -7   1       17.22       15.15      5.35 o 
  -1  -7   1       70.82       74.91      8.64 o 
   0  -7   1       11.25       20.45     12.27 o 
   1  -7   1       33.78       49.95      6.76 o 
   2  -7   1      315.65      341.81     10.62 o 
   3  -7   1      269.51      285.54     10.00 o 
   4  -7   1        0.91        4.02      5.29 o 
   5  -7   1       22.15       13.36     10.77 o 
   6  -7   1       56.61       64.96     15.68 o 
   7  -7   1       12.59        7.50     18.41 o 
   8  -7   1        2.73       29.31     24.54 o 
  -8  -6   1     1385.35     1221.44     37.15 o 
  -7  -6   1        0.00       16.94     13.49 o 
  -6  -6   1     1199.76     1202.29     30.08 o 
  -5  -6   1       43.36       40.81     10.81 o 
  -4  -6   1       27.75       34.16      5.57 o 
  -3  -6   1        6.11       11.27      4.84 o 
  -2  -6   1      217.27      227.06     10.64 o 
  -1  -6   1        0.60        5.82      5.20 o 
   0  -6   1     4479.17     4553.92     52.49 o 
   1  -6   1     4005.77     4056.53     26.86 o 
   2  -6   1     3380.66     3574.54     35.61 o 
   3  -6   1      201.15      225.62      9.38 o 
   4  -6   1      675.77      721.26     27.27 o 
   5  -6   1        5.50        9.10      9.66 o 
   6  -6   1        3.63        4.34     10.96 o 
   7  -6   1       75.17       95.44     22.50 o 
   8  -6   1      213.47      184.75     26.59 o 
  -8  -5   1      176.01      158.59     22.50 o 
  -7  -5   1       71.33       84.37     15.07 o 
  -6  -5   1       10.15       26.79     12.29 o 
  -5  -5   1      357.30      345.14     15.70 o 
  -4  -5   1      520.54      514.47     11.39 o 
  -3  -5   1      242.40      267.61     11.17 o 
  -2  -5   1      421.13      403.02      8.17 o 
  -1  -5   1       94.20       89.05      5.66 o 
   0  -5   1      674.60      708.99     21.82 o 
   1  -5   1      864.63      854.38     12.35 o 
   2  -5   1      588.60      582.19     12.48 o 
   3  -5   1       14.16       11.83      4.37 o 
   4  -5   1     1832.54     1794.30     36.81 o 
   5  -5   1      172.53      176.06     12.44 o 
   6  -5   1      195.86      172.83     24.88 o 
   7  -5   1      148.81      158.84     23.86 o 
   8  -5   1        3.46       -2.05     21.13 o 
  -8  -4   1      412.43      419.04     18.40 o 
  -7  -4   1      230.43      176.67     15.66 o 
  -6  -4   1     7365.77     7378.52     83.17 o 
  -5  -4   1       39.84       46.28      5.60 o 
  -4  -4   1    14276.60    14637.25     95.78 o 
  -3  -4   1     2534.32     2786.29     79.08 o 
  -2  -4   1       16.24       22.00      4.97 o 
  -1  -4   1     1509.22     1425.71     14.19 o 
   0  -4   1    13680.69    13938.54     73.63 o 
   1  -4   1    15965.12    16366.07     80.62 o 
   2  -4   1     2979.18     2959.40     21.16 o 
   3  -4   1      334.25      312.17     19.77 o 
   4  -4   1     1366.64     1463.66     30.68 o 
   5  -4   1      150.27      133.19     10.81 o 
   6  -4   1       89.47       87.94     19.77 o 
   7  -4   1      355.03      381.08     30.00 o 
   8  -4   1      133.04      130.89     23.86 o 
  -8  -3   1        0.57       13.51     12.91 o 
  -7  -3   1       75.24       89.41     16.02 o 
  -6  -3   1       75.65       80.13     12.29 o 
  -5  -3   1       22.08       21.99      4.45 o 
  -4  -3   1      122.83       97.50      5.92 o 
  -3  -3   1       71.70       63.10      4.29 o 
  -2  -3   1      884.17      876.08      8.89 o 
  -1  -3   1     1064.55     1000.36      9.82 o 
   0  -3   1      875.33      824.20     17.72 o 
   1  -3   1      108.32       95.37      5.67 o 
   2  -3   1       91.11       70.22     10.91 o 
   3  -3   1        1.68        3.41      8.86 o 
   4  -3   1        9.44       18.41      8.18 o 
   5  -3   1      253.23      236.67     11.56 o 
   6  -3   1      364.26      351.77     26.59 o 
   7  -3   1        2.13       20.45     17.04 o 
   8  -3   1       77.69       66.81     23.18 o 
  -9  -2   1        0.68       -2.05     22.50 o 
  -8  -2   1        0.03        0.68     19.09 o 
  -7  -2   1       56.68       48.12     12.05 o 
  -6  -2   1       63.38       68.06     12.61 o 
  -5  -2   1      325.79      335.41     20.45 o 
  -4  -2   1     9175.32     9824.58     54.22 o 
  -3  -2   1      806.60      847.42     14.45 o 
  -2  -2   1    67225.12    67878.09    336.47 o 
  -1  -2   1      279.75      295.71      7.11 o 
   0  -2   1     2912.08     2973.69     19.77 o 
   1  -2   1     1106.92     1150.07     17.72 o 
   2  -2   1     1634.74     1745.21     23.18 o 
   3  -2   1      155.15      167.02     10.23 o 
   4  -2   1       46.82       36.13      7.50 o 
   5  -2   1       22.26       34.09     15.68 o 
   6  -2   1       89.01       90.67     17.72 o 
   7  -2   1      383.40      368.81     27.95 o 
   8  -2   1      304.05      275.42     27.95 o 
  -9  -1   1       11.91       10.91     20.45 o 
  -8  -1   1       17.06       12.95     17.72 o 
  -7  -1   1       75.81       72.26     18.41 o 
  -6  -1   1       77.71       82.13     11.32 o 
  -5  -1   1       12.36       18.41     13.63 o 
  -4  -1   1        2.54       -4.55      5.80 o 
  -3  -1   1      897.04      926.34     12.98 o 
  -2  -1   1       91.68      109.45      5.24 o 
  -1  -1   1      270.78      316.32      6.82 o 
   1  -1   1      118.55       97.80      4.77 o 
   2  -1   1      146.09      119.04      6.05 o 
   3  -1   1      799.63      792.63     15.00 o 
   4  -1   1      340.39      340.55     14.46 o 
   5  -1   1      377.06      349.72     21.82 o 
   6  -1   1      149.83      132.94     20.45 o 
   7  -1   1        0.20       -0.68     17.72 o 
   8  -1   1      101.54      110.44     23.86 o 
  -9   0   1        3.85       20.45     20.45 o 
  -8   0   1      231.57      223.61     24.54 o 
  -7   0   1      196.14      205.88     23.18 o 
  -6   0   1      335.96      334.83     17.72 o 
  -4   0   1     3764.75     3879.10     42.88 o 
  -3   0   1     3240.48     3404.61     23.61 o 
  -2   0   1     2039.57     2333.54     27.27 o 
   1   0   1     3283.98     3467.93     28.63 o 
   2   0   1     9003.10     9063.35     32.72 o 
   3   0   1        6.74       12.95     12.27 o 
   4   0   1       24.96       36.36      8.64 o 
   5   0   1        0.17       -4.09     13.63 o 
   6   0   1      184.90      179.57     14.44 o 
   7   0   1      360.27      336.43     29.31 o 
   8   0   1       62.81       88.62     22.50 o 
  -9   1   1       28.26       23.18     20.45 o 
  -8   1   1       73.17       70.90     21.13 o 
  -7   1   1        5.42       12.95     17.72 o 
  -6   1   1       24.99       19.19     10.09 o 
  -4   1   1      371.23      382.17     13.73 o 
  -3   1   1       70.82       84.53     10.23 o 
  -1   1   1      368.39      364.04      9.54 o 
   1   1   1        9.26        9.54      6.82 o 
   2   1   1      674.49      683.80     34.43 o 
   3   1   1      490.94      437.78     42.61 o 
   4   1   1     1318.29     1384.09     43.97 o 
   5   1   1        4.41        6.14     13.63 o 
   6   1   1      102.02       95.87     12.51 o 
   7   1   1        3.62        7.63     12.51 o 
   8   1   1        8.20       36.13     19.09 o 
  -9   2   1        0.12        4.09     20.45 o 
  -8   2   1      136.98      114.53     23.86 o 
  -7   2   1        3.86        1.36     16.36 o 
  -6   2   1      757.32      749.24     22.89 o 
  -4   2   1      118.82      111.12     14.32 o 
  -3   2   1      468.57      507.88     19.09 o 
  -2   2   1     4356.71     4103.30     38.18 o 
  -1   2   1      392.90      456.07     13.63 o 
   0   2   1     8484.97     8632.00     42.27 o 
   1   2   1     3229.29     3388.79     32.38 o 
   2   2   1    14880.50    14763.72    304.05 o 
   3   2   1     1139.13     1224.84     15.54 o 
   4   2   1     4469.51     4576.16     90.33 o 
   5   2   1       27.14       36.81     14.32 o 
   6   2   1     1324.94     1182.27     33.75 o 
   7   2   1      117.47      142.95     15.91 o 
   8   2   1        0.48       -3.17     13.95 o 
  -9   3   1        0.03       12.27     21.82 o 
  -8   3   1       78.99      107.03     23.18 o 
  -7   3   1       32.89       27.52     13.25 o 
  -6   3   1       25.01       16.05     10.47 o 
  -5   3   1       64.70       58.63     15.00 o 
  -4   3   1      133.01      163.61     15.68 o 
  -3   3   1      229.35      206.56     14.32 o 
  -2   3   1      236.76      237.24     14.32 o 
  -1   3   1       36.44       47.04     10.91 o 
   0   3   1      424.23      454.65      6.21 o 
   1   3   1      268.90      261.45      5.20 o 
   2   3   1      299.37      294.94      6.77 o 
   3   3   1      616.18      619.42     12.19 o 
   4   3   1       65.64      102.26     14.32 o 
   5   3   1        9.73       21.13     14.32 o 
   6   3   1       64.23       89.08     14.21 o 
   7   3   1        0.56        3.72     12.51 o 
   8   3   1       76.18       77.42     15.18 o 
  -9   4   1       10.86       23.18     23.86 o 
  -8   4   1      114.14      124.07     25.22 o 
  -7   4   1      133.42      144.19     15.89 o 
  -6   4   1       40.47       39.60     11.32 o 
  -5   4   1      789.30      805.82     41.93 o 
  -4   4   1     4521.06     4547.78     55.90 o 
  -3   4   1     1217.96     1104.37     15.64 o 
  -2   4   1      180.48      166.42      8.32 o 
  -1   4   1    49589.59    49224.55    318.85 o 
   0   4   1      926.76     1121.35     41.24 o 
   1   4   1      225.83      236.80      4.31 o 
   2   4   1      706.57      654.82      8.44 o 
   3   4   1      157.27      185.47      6.03 o 
   4   4   1      653.92      698.09     27.27 o 
   5   4   1        6.82       21.13     13.63 o 
   6   4   1       17.11       25.02     11.80 o 
   7   4   1       30.45       29.03     12.71 o 
   8   4   1       80.96       72.26     22.50 o 
  -8   5   1        0.01        8.86     19.09 o 
  -7   5   1       68.66       73.29     15.40 o 
  -6   5   1        0.59        2.56     11.54 o 
  -5   5   1       27.75       34.76      5.30 o 
  -4   5   1       43.02       51.42      8.18 o 
  -3   5   1      513.39      467.72     23.86 o 
  -2   5   1        3.78        0.22      7.18 o 
  -1   5   1      470.29      420.90     10.02 o 
   0   5   1      120.43      121.53      6.92 o 
   1   5   1      143.83      121.65      4.03 o 
   2   5   1       10.13       16.27      4.21 o 
   3   5   1      137.27      128.53      6.80 o 
   4   5   1       65.82       74.35      5.68 o 
   5   5   1       20.95       22.50     15.00 o 
   6   5   1      380.52      370.86     26.59 o 
   7   5   1      115.52      117.26     21.13 o 
   8   5   1      114.59      122.97     28.63 o 
  -8   6   1       89.86       85.90     24.54 o 
  -7   6   1        1.17       -2.97     13.47 o 
  -6   6   1       71.37       67.86     12.60 o 
  -5   6   1       47.33       46.01      5.90 o 
  -4   6   1       57.74       51.05      7.63 o 
  -3   6   1       77.50       72.07      7.68 o 
  -2   6   1     1065.54     1185.54     21.21 o 
  -1   6   1     1038.15     1172.22     17.42 o 
   0   6   1      519.06      533.80     12.23 o 
   1   6   1       77.91       82.08      3.72 o 
   2   6   1       35.01       29.80      3.60 o 
   3   6   1      230.94      231.57      7.11 o 
   4   6   1      356.38      334.06      8.35 o 
   5   6   1      557.10      503.69     19.69 o 
   6   6   1      181.56      186.35     28.29 o 
   7   6   1        8.10       24.48     14.37 o 
   8   6   1       88.67       75.55     19.43 o 
  -8   7   1       56.59       68.85     25.91 o 
  -7   7   1       46.94       59.64     15.40 o 
  -6   7   1        3.32        7.34      9.54 o 
  -5   7   1      170.38      176.82     14.65 o 
  -4   7   1        8.77       19.70      6.77 o 
  -3   7   1       37.92       41.24      7.01 o 
  -2   7   1       40.05       43.72      7.48 o 
  -1   7   1       10.76       17.69      5.96 o 
   0   7   1       89.59      100.23      7.82 o 
   1   7   1       79.71       77.52      4.48 o 
   2   7   1      652.36      643.60     10.19 o 
   3   7   1       11.78       14.66      2.87 o 
   4   7   1       26.88       37.87      5.55 o 
   5   7   1      197.70      206.57     11.37 o 
   6   7   1      103.97      101.87     15.07 o 
   7   7   1        0.36       -4.09     14.87 o 
  -8   8   1       35.76       42.27     25.22 o 
  -7   8   1        4.00      -11.55     16.14 o 
  -6   8   1      114.93      120.60     11.76 o 
  -5   8   1      266.82      228.00     15.62 o 
  -4   8   1       23.12       14.34      7.08 o 
  -3   8   1      410.04      375.75     12.34 o 
  -2   8   1     7278.91     7438.52     44.33 o 
  -1   8   1     8561.85     8302.27     55.49 o 
   0   8   1     1036.97     1021.44     17.78 o 
   1   8   1       38.89       37.44      3.59 o 
   2   8   1      755.06      784.85     13.28 o 
   3   8   1       20.31       20.65      5.27 o 
   4   8   1       15.49       20.76      5.49 o 
   5   8   1      164.12      136.63     15.04 o 
   6   8   1        4.77        1.69     13.58 o 
   7   8   1        0.94       -7.50     14.41 o 
  -8   9   1       56.58       75.67     27.95 o 
  -7   9   1      103.79      112.67     17.76 o 
  -6   9   1       60.58       62.38     11.02 o 
  -5   9   1        1.01        7.55     12.12 o 
  -4   9   1       17.69       16.47      7.78 o 
  -3   9   1        1.39        6.89      6.67 o 
  -2   9   1       89.96       83.83      9.03 o 
  -1   9   1      130.60      150.96      9.18 o 
   0   9   1      109.61       96.49      7.73 o 
   1   9   1       68.89       69.64      5.52 o 
   2   9   1        0.09        7.22      5.18 o 
   3   9   1        2.14        9.83      5.62 o 
   4   9   1       10.56       17.12      7.36 o 
   5   9   1       40.33       32.22     13.58 o 
   6   9   1        0.24        6.04     13.09 o 
   7   9   1        4.08       13.46     14.65 o 
  -7  10   1        2.74        1.02     16.39 o 
  -6  10   1       16.39       23.45     11.93 o 
  -5  10   1       63.80       84.60     14.92 o 
  -4  10   1       11.09        9.22      7.61 o 
  -3  10   1      129.65      148.66     10.46 o 
  -2  10   1      411.38      403.60     13.80 o 
  -1  10   1      180.61      216.75      9.61 o 
   0  10   1      220.99      220.36      9.08 o 
   1  10   1      149.02      145.14      6.49 o 
   2  10   1        0.91        4.27      6.67 o 
   3  10   1       21.62       26.39      8.00 o 
   4  10   1        0.06       -0.63      9.25 o 
   5  10   1      428.02      457.81     22.32 o 
   6  10   1       17.90        7.24     13.92 o 
  -7  11   1       12.59       11.48     16.01 o 
  -6  11   1       60.62       72.94     21.47 o 
  -5  11   1      321.21      284.47     19.04 o 
  -4  11   1        7.99       22.72      8.89 o 
  -3  11   1       45.90       27.56      9.38 o 
  -2  11   1       76.85       86.72     11.38 o 
  -1  11   1        0.16       14.08      6.91 o 
   0  11   1       45.40       51.84      7.27 o 
   1  11   1       41.56       57.35      8.77 o 
   2  11   1        0.48        2.64      8.21 o 
   3  11   1       18.16       28.00      8.45 o 
   4  11   1      248.58      272.84     49.43 o 
   5  11   1        3.28       16.39     12.94 o 
   6  11   1       50.63       59.10     16.79 o 
  -7  12   1       31.84       31.36     15.91 o 
  -6  12   1      133.79      114.76     17.66 o 
  -5  12   1        6.90       12.19     12.71 o 
  -4  12   1      200.44      208.67     12.67 o 
  -3  12   1      539.67      478.78     17.21 o 
  -2  12   1     3931.08     3649.45     66.08 o 
  -1  12   1      369.45      425.40     18.16 o 
   0  12   1       51.69       58.91      7.03 o 
   1  12   1        8.70       10.45      8.39 o 
   2  12   1       22.19       27.17      8.56 o 
   3  12   1       33.95       45.33      8.48 o 
   4  12   1       34.06       35.75     14.70 o 
   5  12   1       96.07       90.85     18.41 o 
   6  12   1       45.25       50.59     15.89 o 
  -6  13   1       65.16       65.29     16.69 o 
  -5  13   1        0.83        8.05     13.58 o 
  -4  13   1       30.87       35.66     10.91 o 
  -3  13   1       11.55       27.90     10.38 o 
  -2  13   1      193.27      169.85     12.43 o 
  -1  13   1       35.80       22.14     11.81 o 
   0  13   1       24.42       25.94      9.03 o 
   1  13   1       15.46        9.92      9.30 o 
   2  13   1       56.96       60.43     10.27 o 
   3  13   1       20.87       22.40     10.14 o 
   4  13   1        2.34        9.75     12.03 o 
   5  13   1        3.13        8.79     15.22 o 
  -6  14   1        0.26       10.91     21.13 o 
  -5  14   1        0.38       14.35     13.88 o 
  -4  14   1        0.00        2.39     13.50 o 
  -3  14   1        0.17        5.08     10.08 o 
  -2  14   1       66.48       51.53     11.02 o 
  -1  14   1       31.74       33.17     13.88 o 
   0  14   1       22.49       42.63      9.89 o 
   1  14   1      295.69      315.91     14.25 o 
   2  14   1        0.47        2.14     10.07 o 
   3  14   1       83.13       89.35     11.71 o 
   4  14   1      150.12      144.61     17.86 o 
  -5  15   1        2.71       10.23     23.86 o 
  -4  15   1        0.04        6.18     14.73 o 
  -3  15   1        0.13        2.85     10.86 o 
  -2  15   1       33.38       20.98     13.88 o 
  -1  15   1        9.75       15.68     14.94 o 
   0  15   1       81.69       61.91     10.65 o 
   1  15   1       53.02       45.21     11.41 o 
   2  15   1       61.70       51.89     11.21 o 
   3  15   1        7.82       15.76     11.92 o 
   4  15   1       57.85       63.87     18.02 o 
  -4  16   1       54.54       77.03     25.91 o 
  -3  16   1     1285.37     1141.89     47.38 o 
  -2  16   1      248.16      216.50     19.26 o 
  -1  16   1        4.16        5.24     16.14 o 
   0  16   1       29.21       47.26     11.84 o 
   1  16   1       29.17       28.56     11.24 o 
   2  16   1        7.82       22.36     11.48 o 
   3  16   1       65.41       79.91     19.82 o 
  -2  17   1        4.24        7.16     14.94 o 
  -1  17   1        1.97       17.49     13.01 o 
   0  17   1       11.39       22.23     11.28 o 
   1  17   1        5.59        2.62     13.63 o 
  -2 -17   2       62.23       70.38     13.99 o 
  -1 -17   2        2.35        9.81     13.01 o 
   0 -17   2        4.87        3.46     15.53 o 
   1 -17   2       10.88        9.54     23.86 o 
   2 -17   2        1.42        7.50     25.22 o 
   3 -17   2        4.20       15.68     27.27 o 
  -3 -16   2       24.93       23.87     12.75 o 
  -2 -16   2      280.53      252.51     16.84 o 
  -1 -16   2      517.03      517.12     20.97 o 
   0 -16   2       49.15       48.40     16.01 o 
   1 -16   2       80.07       79.76     23.18 o 
   2 -16   2        8.96       25.91     22.50 o 
   3 -16   2        1.30       43.63     24.54 o 
   4 -16   2       36.41       26.59     23.86 o 
  -4 -15   2       14.30       47.04     25.22 o 
  -3 -15   2        0.71        2.61     11.35 o 
  -2 -15   2       40.23       52.61     12.21 o 
  -1 -15   2      119.12      133.47     14.14 o 
   0 -15   2      153.96       97.49     24.54 o 
   1 -15   2        4.82       21.13     17.72 o 
   2 -15   2       42.82       49.77     22.50 o 
   3 -15   2        0.58       19.77     19.09 o 
   4 -15   2        1.47        7.50     20.45 o 
   5 -15   2        0.68       12.95     19.77 o 
  -5 -14   2        1.57        9.01     18.07 o 
  -4 -14   2       15.13       21.00     14.08 o 
  -3 -14   2        2.28       12.95     10.07 o 
  -2 -14   2        0.00        9.47     10.39 o 
  -1 -14   2       30.94       47.20     11.87 o 
   0 -14   2       62.34       68.20     15.91 o 
   1 -14   2       99.10      109.76     23.18 o 
   2 -14   2       45.10       25.22     21.82 o 
   3 -14   2       79.12      116.57     25.22 o 
   4 -14   2        9.49       19.09     18.41 o 
   5 -14   2        0.74       -3.41     20.45 o 
   6 -14   2        5.26        2.05     16.10 o 
  -5 -13   2      151.49      140.71     19.48 o 
  -4 -13   2       17.03       15.39      9.78 o 
  -3 -13   2       18.63       26.70     10.38 o 
  -2 -13   2       25.92       25.22     10.17 o 
  -1 -13   2       95.58      106.08     11.93 o 
   0 -13   2       48.43       51.87     14.85 o 
   1 -13   2       11.13       25.91     20.45 o 
   2 -13   2       11.92        9.54     17.72 o 
   3 -13   2        4.90       10.91     20.45 o 
   4 -13   2       57.88       48.40     20.45 o 
   5 -13   2       18.30       10.91     21.82 o 
   6 -13   2        2.39        6.82     16.39 o 
  -6 -12   2       81.79       97.49     27.95 o 
  -5 -12   2      128.34      127.15     15.07 o 
  -4 -12   2      331.34      289.60     12.70 o 
  -3 -12   2       10.03       20.76      8.92 o 
  -2 -12   2      671.37      664.69     18.31 o 
  -1 -12   2      273.55      286.05     13.77 o 
   0 -12   2      107.59      120.97     15.68 o 
   1 -12   2       22.24       28.63     19.09 o 
   2 -12   2       23.76       24.54     20.45 o 
   3 -12   2        9.60        2.05     17.72 o 
   4 -12   2      260.20      237.24     25.91 o 
   5 -12   2        1.14        7.82     13.20 o 
   6 -12   2       83.25       71.69     15.66 o 
   7 -12   2       21.35       37.13     17.17 o 
  -6 -11   2       25.56       37.49     21.82 o 
  -5 -11   2       32.99       31.59     13.10 o 
  -4 -11   2       88.84       83.93      9.36 o 
  -3 -11   2      276.65      274.87     10.03 o 
  -2 -11   2       36.24       26.16      9.06 o 
  -1 -11   2      483.48      463.82     15.49 o 
   0 -11   2        2.55        7.28     10.96 o 
   1 -11   2       76.40       73.44     12.23 o 
   2 -11   2       14.53       16.36     14.32 o 
   3 -11   2      141.79      159.52     19.77 o 
   4 -11   2      124.69       94.08     21.82 o 
   5 -11   2       38.38       42.61     15.43 o 
   6 -11   2      253.89      237.43     19.41 o 
   7 -11   2        3.15       14.94     15.89 o 
  -7 -10   2        0.13       18.41     25.22 o 
  -6 -10   2       66.17       61.09     18.07 o 
  -5 -10   2       43.22       55.64     12.59 o 
  -4 -10   2      729.54      714.12     14.78 o 
  -3 -10   2      135.05      144.07      8.05 o 
  -2 -10   2      979.66      992.60     19.61 o 
  -1 -10   2      104.90      124.55     12.23 o 
   0 -10   2      177.64      187.69     14.21 o 
   1 -10   2      198.79      202.29     14.17 o 
   2 -10   2       71.64       48.51     10.96 o 
   3 -10   2       11.52       20.45     15.00 o 
   4 -10   2        0.12        6.14     17.04 o 
   5 -10   2       46.85       57.65     12.91 o 
   6 -10   2       52.95       79.21     16.02 o 
   7 -10   2        0.75       -7.23     15.04 o 
  -7  -9   2       18.20       28.63     21.82 o 
  -6  -9   2      123.10      135.31     15.04 o 
  -5  -9   2       29.72       28.36      8.58 o 
  -4  -9   2       62.87       61.07      7.30 o 
  -3  -9   2        3.55        9.05      6.34 o 
  -2  -9   2       55.94       52.09      7.69 o 
  -1  -9   2      349.96      351.77     21.82 o 
   0  -9   2       96.44       94.13     11.32 o 
   1  -9   2       49.47       66.25     16.36 o 
   2  -9   2       29.98       35.66      8.64 o 
   3  -9   2      298.97      246.78     21.13 o 
   4  -9   2        6.20       10.91     17.04 o 
   5  -9   2      328.09      338.18     28.97 o 
   6  -9   2        0.29        8.86     12.78 o 
   7  -9   2        2.31       16.41     13.43 o 
  -8  -8   2      623.24      578.78     42.27 o 
  -7  -8   2        0.21        2.75     12.59 o 
  -6  -8   2      402.61      345.65     18.48 o 
  -5  -8   2      185.72      194.77     11.33 o 
  -4  -8   2       81.51       87.59      7.26 o 
  -3  -8   2      457.25      515.18     11.42 o 
  -2  -8   2        2.73       12.86      5.99 o 
  -1  -8   2       43.40       55.22     14.32 o 
   0  -8   2     1097.43     1282.19     24.09 o 
   1  -8   2      440.11      480.83     26.93 o 
   2  -8   2      444.68      512.14     15.72 o 
   3  -8   2       60.53       64.76     14.32 o 
   4  -8   2        0.22       -7.50     10.36 o 
   5  -8   2       71.02       72.61     12.53 o 
   6  -8   2       54.05       63.67     12.05 o 
   7  -8   2      218.72      242.37     18.49 o 
   8  -8   2       60.80       36.81     25.91 o 
  -8  -7   2      136.61      173.16     34.77 o 
  -7  -7   2       33.93       40.20     10.23 o 
  -6  -7   2      296.04      290.30     13.74 o 
  -5  -7   2       95.80      105.78      7.25 o 
  -4  -7   2       13.47       20.35      5.77 o 
  -3  -7   2       10.32       13.66      5.22 o 
  -2  -7   2     1244.93     1215.22     14.55 o 
  -1  -7   2        3.17       18.37     10.91 o 
   0  -7   2      167.81      145.48     10.84 o 
   1  -7   2      549.69      544.31     15.04 o 
   2  -7   2      204.82      171.79     15.68 o 
   3  -7   2      859.97      948.96     31.36 o 
   4  -7   2       45.07       34.77     13.63 o 
   5  -7   2       68.47       82.67     12.23 o 
   6  -7   2       53.19       51.16     12.23 o 
   7  -7   2      127.92      126.12     25.22 o 
   8  -7   2        0.04       22.50     24.54 o 
  -8  -6   2      810.90      735.03     28.32 o 
  -7  -6   2        0.55       11.48     12.37 o 
  -6  -6   2     1089.09     1092.05     49.43 o 
  -5  -6   2        2.23        6.97      5.95 o 
  -4  -6   2       33.29       40.51      5.60 o 
  -3  -6   2       84.79       91.56      5.94 o 
  -2  -6   2      230.19      269.68      8.17 o 
  -1  -6   2       10.89       15.35      7.46 o 
   0  -6   2      287.38      297.23     17.04 o 
   1  -6   2      167.03      200.43     16.36 o 
   2  -6   2      273.55      359.27     20.45 o 
   3  -6   2      256.09      246.78     17.72 o 
   4  -6   2      439.69      534.47     23.86 o 
   5  -6   2        8.58       15.07      9.12 o 
   6  -6   2      115.83      132.20     13.10 o 
   7  -6   2      123.56      111.80     25.22 o 
   8  -6   2       92.21      102.94     26.59 o 
  -8  -5   2        3.37       26.45     14.75 o 
  -7  -5   2      107.77       94.12     14.24 o 
  -6  -5   2       98.25      120.54     14.50 o 
  -5  -5   2       65.11       74.38      8.21 o 
  -4  -5   2      764.67      767.85     15.22 o 
  -3  -5   2      460.49      460.04      7.35 o 
  -2  -5   2        1.59        1.77      5.09 o 
  -1  -5   2       35.95       31.26      7.94 o 
   0  -5   2        7.26        3.59      3.86 o 
   1  -5   2      166.30      172.48     15.00 o 
   2  -5   2        1.23        4.09     11.59 o 
   3  -5   2      835.22      753.31     24.54 o 
   4  -5   2       14.14       30.68     11.59 o 
   5  -5   2      211.94      210.55     13.98 o 
   6  -5   2        8.54        7.28      8.86 o 
   7  -5   2        5.54        7.50     21.82 o 
   8  -5   2        5.19       16.36     19.77 o 
  -8  -4   2        2.48        0.87     10.27 o 
  -7  -4   2       50.97       54.18     10.17 o 
  -6  -4   2      390.71      479.70     19.65 o 
  -5  -4   2      185.69      208.38      8.30 o 
  -4  -4   2     3285.64     3255.00     22.81 o 
  -3  -4   2     2873.54     3270.89     20.13 o 
  -2  -4   2     2059.93     2212.91     20.07 o 
  -1  -4   2      204.99      197.14      6.69 o 
   0  -4   2     4808.95     5166.46     23.86 o 
   1  -4   2       77.21       74.31     10.23 o 
   2  -4   2      291.52      282.92     15.68 o 
   3  -4   2       66.87       92.71     12.27 o 
   4  -4   2      874.18      955.78     25.22 o 
   5  -4   2        8.19       15.56      8.33 o 
   6  -4   2      917.60      954.52     22.45 o 
   7  -4   2      401.14      357.91     29.31 o 
   8  -4   2        2.87       21.13     20.45 o 
  -8  -3   2       28.85       22.69     14.73 o 
  -7  -3   2       36.95       46.30     11.80 o 
  -6  -3   2       31.12       27.95     14.32 o 
  -5  -3   2       19.53       16.10      4.87 o 
  -4  -3   2     1015.46     1025.56     11.72 o 
  -3  -3   2     1328.23     1426.71     12.26 o 
  -2  -3   2     1854.92     1786.97     13.86 o 
  -1  -3   2       20.10       25.70      2.90 o 
   0  -3   2       42.90       59.31      4.52 o 
   1  -3   2       69.03       42.27      9.54 o 
   2  -3   2      146.81      173.84     12.27 o 
   3  -3   2      345.33      332.68     14.32 o 
   4  -3   2      677.31      692.63     19.77 o 
   5  -3   2       22.66       17.38      7.01 o 
   6  -3   2        7.53       17.04     18.41 o 
   7  -3   2      333.09      336.77     30.68 o 
   8  -3   2       14.41       16.36     23.18 o 
  -9  -2   2       42.97       41.67     16.01 o 
  -8  -2   2       65.63       62.04     19.09 o 
  -7  -2   2       41.00       36.81     17.04 o 
  -6  -2   2        6.68        4.09     12.95 o 
  -5  -2   2      340.45      349.07     12.85 o 
  -4  -2   2     1851.76     1963.66     22.27 o 
  -3  -2   2     2192.80     2416.28     23.84 o 
  -2  -2   2    12960.45    13021.69     38.77 o 
  -1  -2   2     1891.78     2030.54     12.34 o 
   0  -2   2    10139.09    10262.79     60.67 o 
   1  -2   2      133.03      134.79      6.70 o 
   2  -2   2      494.75      509.18     13.63 o 
   3  -2   2       17.38       12.07      5.88 o 
   4  -2   2      248.23      247.81      9.58 o 
   5  -2   2      131.61      113.54     14.66 o 
   6  -2   2       75.02       77.72     19.09 o 
   7  -2   2      347.95      370.18     30.68 o 
   8  -2   2        2.40        7.50     19.09 o 
  -9  -1   2        8.63       18.41     21.13 o 
  -8  -1   2      184.72      154.75     21.82 o 
  -7  -1   2       14.31       17.72     15.68 o 
  -6  -1   2      185.73      197.70     19.09 o 
  -5  -1   2      178.51      179.66     11.54 o 
  -4  -1   2      373.57      357.19      9.95 o 
  -3  -1   2       29.20       39.96      5.51 o 
  -2  -1   2      150.30      145.91     10.61 o 
   1  -1   2      285.46      240.85      6.39 o 
   2  -1   2     1438.35     1339.80     30.48 o 
   3  -1   2      465.49      517.53     10.16 o 
   4  -1   2       17.61       18.55      4.45 o 
   5  -1   2       46.84       48.29     10.77 o 
   6  -1   2        0.29        4.68     10.81 o 
   7  -1   2       50.75       49.77     21.13 o 
   8  -1   2       18.79       30.68     22.50 o 
  -9   0   2      107.51      124.07     24.54 o 
  -8   0   2        3.16        8.86     17.72 o 
  -7   0   2      640.95      620.88     31.02 o 
  -6   0   2        1.42        4.41      9.60 o 
  -4   0   2       38.08      109.50     15.34 o 
  -3   0   2     1773.34     1730.08     38.18 o 
  -2   0   2     2035.18     1968.14     23.18 o 
   0   0   2    23792.04    23071.01    157.97 o 
   1   0   2     1403.63     1356.63     21.13 o 
   2   0   2     1039.26     1016.44     12.59 o 
   3   0   2      559.72      588.68     33.40 o 
   4   0   2        4.78        6.82     12.27 o 
   5   0   2      284.04      309.86     15.66 o 
   6   0   2     1416.99     1431.93     31.82 o 
   7   0   2      106.25       83.70     17.04 o 
   8   0   2       39.49       34.77     21.82 o 
  -9   1   2       48.24       34.77     20.45 o 
  -8   1   2       18.63       12.27     18.41 o 
  -7   1   2       40.34       30.03     11.06 o 
  -6   1   2        6.67        6.73      9.39 o 
  -4   1   2       90.61      101.40      9.12 o 
  -3   1   2     1412.48     1347.09     26.59 o 
   0   1   2       45.53       62.04      6.82 o 
   1   1   2       52.74       64.76      9.54 o 
   2   1   2        4.07       11.79      6.18 o 
   3   1   2       20.23       23.72      6.81 o 
   4   1   2        1.25       12.95     11.59 o 
   5   1   2        9.34       23.86     10.12 o 
   6   1   2      227.43      231.54     21.47 o 
   7   1   2       12.44       24.48     12.12 o 
   8   1   2        0.98       -2.39     14.46 o 
  -9   2   2        4.78        0.68     21.13 o 
  -8   2   2       33.28       34.09     19.77 o 
  -7   2   2        1.80       -3.08     10.96 o 
  -6   2   2      127.86      127.56     17.38 o 
  -4   2   2        2.20        1.36      9.54 o 
  -1   2   2     5660.71     5176.33     41.59 o 
   0   2   2     1680.66     1584.60     35.45 o 
   1   2   2      183.02      189.52     12.95 o 
   2   2   2      989.91      897.70     30.68 o 
   3   2   2      186.01      173.59      7.91 o 
   4   2   2        1.42        4.77     12.95 o 
   5   2   2        6.66        7.08      9.32 o 
   6   2   2      408.96      422.92     20.25 o 
   7   2   2       96.35       83.85     14.37 o 
   8   2   2       11.25       22.66     14.65 o 
  -9   3   2        0.61       10.91     21.82 o 
  -8   3   2      111.33      102.45     16.85 o 
  -7   3   2        4.72        7.43     11.26 o 
  -6   3   2       52.16       52.58     11.45 o 
  -5   3   2      447.48      391.99     24.54 o 
  -4   3   2      137.30      154.75     15.00 o 
  -2   3   2       76.80       54.54     12.27 o 
  -1   3   2     1713.47     1433.54     16.38 o 
   0   3   2        1.40        4.01      2.74 o 
   1   3   2      141.78      142.31      9.20 o 
   2   3   2       72.77       69.34      4.98 o 
   3   3   2      162.84      149.30      9.50 o 
   4   3   2      853.34      822.01     18.63 o 
   5   3   2      114.03      131.23     13.02 o 
   6   3   2      159.23      162.70     14.92 o 
   7   3   2       14.33       22.19     12.77 o 
   8   3   2       10.44       10.16     14.92 o 
  -9   4   2        9.43       21.13     22.50 o 
  -8   4   2      194.49      210.04     18.07 o 
  -7   4   2      135.02      144.30     28.29 o 
  -6   4   2       21.63       21.52     11.54 o 
  -5   4   2      289.80      326.20     16.58 o 
  -3   4   2       76.76       89.31     14.32 o 
  -2   4   2      325.67      391.31     18.41 o 
  -1   4   2    10559.22    10476.11     39.54 o 
   0   4   2      506.44      518.91      7.12 o 
   1   4   2      436.51      334.64      5.80 o 
   2   4   2      466.14      475.77      6.88 o 
   3   4   2        5.45        8.04      3.61 o 
   4   4   2       24.52       38.18      9.12 o 
   5   4   2      416.36      354.50     24.54 o 
   6   4   2     1023.96      933.28     38.18 o 
   7   4   2        4.17       10.91     18.41 o 
   8   4   2        6.34       -1.36     19.77 o 
  -8   5   2        0.41        0.58     15.40 o 
  -7   5   2       46.38       58.78     14.85 o 
  -6   5   2       44.56       43.68     11.45 o 
  -5   5   2      134.35      131.40     13.25 o 
  -4   5   2      228.37      193.61     16.36 o 
  -3   5   2       84.83       90.23      8.03 o 
  -2   5   2        4.99        4.74      5.47 o 
  -1   5   2       23.89       17.26      4.92 o 
   0   5   2       10.59        4.93      5.09 o 
   1   5   2      389.71      354.04      6.18 o 
   2   5   2      370.10      396.72      8.86 o 
   3   5   2      339.81      321.07      8.97 o 
   4   5   2       60.81       60.67     14.32 o 
   5   5   2      102.41      114.53     19.09 o 
   6   5   2        1.52        4.09     17.04 o 
   7   5   2        2.92       30.00     19.77 o 
   8   5   2       47.64       53.17     22.50 o 
  -8   6   2        0.67       -3.29     15.04 o 
  -7   6   2       39.09       54.99     15.43 o 
  -6   6   2       25.50       16.01     11.63 o 
  -5   6   2        2.42        6.54      6.36 o 
  -4   6   2        0.39        6.28      7.43 o 
  -3   6   2        4.25       10.72      7.68 o 
  -2   6   2      174.01      162.49      8.54 o 
  -1   6   2     1737.61     1662.90     22.34 o 
   0   6   2       96.19       82.09      6.20 o 
   1   6   2       39.18       38.45      4.11 o 
   2   6   2        1.04        3.36      2.87 o 
   3   6   2        1.45        5.14      4.47 o 
   4   6   2       60.29       61.68      5.31 o 
   5   6   2      279.01      285.64     23.18 o 
   6   6   2      217.51      227.01     24.54 o 
   7   6   2       29.73       59.99     21.13 o 
   8   6   2        9.48        3.72     16.86 o 
  -8   7   2        2.15        5.72     17.07 o 
  -7   7   2        2.02       16.53     13.39 o 
  -6   7   2        5.60        9.79     11.54 o 
  -5   7   2       56.29       45.30      7.76 o 
  -4   7   2       30.25       31.03      7.28 o 
  -3   7   2       60.30       67.64      7.66 o 
  -2   7   2      347.99      312.06     10.86 o 
  -1   7   2      914.25      886.74     13.19 o 
   0   7   2       33.57       41.23      6.17 o 
   1   7   2       66.26       67.71      4.26 o 
   2   7   2       67.42       70.61      4.38 o 
   3   7   2       43.35       37.33      3.77 o 
   4   7   2       37.24       39.16      5.07 o 
   5   7   2       38.87       43.13     13.09 o 
   6   7   2        0.07       -6.72     13.09 o 
   7   7   2        0.02        8.37     13.88 o 
  -8   8   2      180.77      195.68     20.38 o 
  -7   8   2       44.10       32.14     13.95 o 
  -6   8   2      123.64      133.50     15.22 o 
  -5   8   2      885.19      985.01     23.64 o 
  -4   8   2       16.28       20.16      7.30 o 
  -3   8   2       83.20       99.67      8.52 o 
  -2   8   2     4035.12     4085.86     33.93 o 
  -1   8   2      534.09      619.94     13.81 o 
   0   8   2       75.63       72.56      9.54 o 
   1   8   2        1.88        6.52      3.88 o 
   2   8   2        8.52       10.84      3.24 o 
   3   8   2       10.74       15.15      4.70 o 
   4   8   2      146.08      164.04     14.04 o 
   5   8   2      691.83      684.57     25.01 o 
   6   8   2       36.53       15.34     13.50 o 
   7   8   2        5.81       19.30     15.07 o 
  -8   9   2       20.68       25.09     15.66 o 
  -7   9   2      139.22      119.62     17.84 o 
  -6   9   2      151.41      142.31     20.11 o 
  -5   9   2       47.90       40.90     13.50 o 
  -4   9   2        5.32        9.22      7.69 o 
  -3   9   2        4.69        6.74      7.91 o 
  -2   9   2       44.89       57.44      8.50 o 
  -1   9   2        2.91        8.35      6.69 o 
   0   9   2       25.38       33.75      6.24 o 
   1   9   2        8.98       10.89      4.82 o 
   2   9   2      429.78      436.84      9.50 o 
   3   9   2        4.24        6.72      6.11 o 
   4   9   2        1.29       12.39      9.43 o 
   5   9   2      102.10      109.77     15.82 o 
   6   9   2       17.99       25.68     15.04 o 
   7   9   2        2.31        3.95     15.72 o 
  -7  10   2        0.01        4.69     16.14 o 
  -6  10   2        5.27        5.36     12.51 o 
  -5  10   2       40.50       62.85     17.72 o 
  -4  10   2       11.62       24.35      9.00 o 
  -3  10   2      427.28      453.77     14.88 o 
  -2  10   2      672.78      633.67     16.41 o 
  -1  10   2       20.09       26.15      6.44 o 
   0  10   2       13.36       10.33      5.76 o 
   1  10   2        3.12        6.66      4.92 o 
   2  10   2        4.27        9.85      6.61 o 
   3  10   2      163.62      179.24     10.15 o 
   4  10   2       98.12       96.82     11.79 o 
   5  10   2      435.61      423.36     25.22 o 
   6  10   2        3.79       10.80     14.73 o 
  -7  11   2       10.18       29.09     17.38 o 
  -6  11   2        0.20       -4.82     13.95 o 
  -5  11   2       36.14       38.63     12.91 o 
  -4  11   2      156.84      138.47     11.72 o 
  -3  11   2       35.14       27.88      9.18 o 
  -2  11   2      586.88      514.66     16.27 o 
  -1  11   2       65.42       66.07      8.14 o 
   0  11   2       11.77        6.82      5.92 o 
   1  11   2       58.59       72.38      9.28 o 
   2  11   2        0.72        9.07      7.57 o 
   3  11   2        0.63        3.81      8.22 o 
   4  11   2        9.67       13.26     10.96 o 
   5  11   2       10.46       18.15     13.92 o 
   6  11   2        0.39       18.75     14.94 o 
  -7  12   2       19.85       30.72     16.14 o 
  -6  12   2       95.00       93.25     17.27 o 
  -5  12   2       37.24       44.54     15.13 o 
  -4  12   2        6.09        5.16      9.38 o 
  -3  12   2     1130.17     1063.72     34.82 o 
  -2  12   2      666.39      559.46     21.91 o 
  -1  12   2      388.70      349.02     12.47 o 
   0  12   2        2.63       11.38      6.26 o 
   1  12   2      156.41      160.85     11.07 o 
   2  12   2        9.04       11.06      8.61 o 
   3  12   2        2.07        5.30      7.91 o 
   4  12   2      359.77      361.65     17.71 o 
   5  12   2       64.81       80.41     15.82 o 
  -6  13   2       32.04       22.30     17.11 o 
  -5  13   2        0.13        4.37     13.95 o 
  -4  13   2       12.54       16.70     10.38 o 
  -3  13   2       12.36       26.79     10.30 o 
  -2  13   2      110.34       92.05     11.38 o 
  -1  13   2       22.09       17.75      7.99 o 
   0  13   2      210.09      178.00     11.66 o 
   1  13   2       20.04       15.29      9.84 o 
   2  13   2      168.28      149.10     12.32 o 
   3  13   2        3.20        5.17      8.50 o 
   4  13   2       14.90       20.86     11.66 o 
   5  13   2        0.12       11.58     15.04 o 
  -5  14   2        0.05       -5.45     13.95 o 
  -4  14   2        0.52        2.88     10.19 o 
  -3  14   2      298.49      345.53     16.81 o 
  -2  14   2      190.27      182.63     13.64 o 
  -1  14   2        2.09       13.56     13.27 o 
   0  14   2        4.07       17.27      9.28 o 
   1  14   2      118.29      112.79     11.72 o 
   2  14   2       38.64       45.32     10.10 o 
   3  14   2       51.46       58.59     13.90 o 
   4  14   2      266.82      254.76     23.52 o 
  -5  15   2        6.09       13.03     16.37 o 
  -4  15   2       17.78       20.94     14.41 o 
  -3  15   2       18.31       25.09     11.01 o 
  -2  15   2       36.40       46.09     14.70 o 
  -1  15   2        0.19        5.57     11.23 o 
   0  15   2       32.09       31.23     10.52 o 
   1  15   2        2.10       11.69      9.67 o 
   2  15   2      116.79      116.63     13.24 o 
   3  15   2       18.74       29.82     13.72 o 
  -4  16   2       61.59       38.37     15.34 o 
  -3  16   2      480.36      427.12     36.13 o 
  -2  16   2        6.73       12.61     13.98 o 
  -1  16   2       19.70       20.65     11.86 o 
   0  16   2        3.68        7.46     10.92 o 
   1  16   2        1.58       12.35     10.92 o 
   2  16   2        0.20       14.22     10.94 o 
  -2  17   2        5.00       21.98     15.62 o 
  -1  17   2        3.28       14.26     13.40 o 
   0  17   2        1.67       -3.59     11.04 o 
  -2 -17   3       19.62       31.54     13.43 o 
  -1 -17   3        1.61       11.91     12.94 o 
   0 -17   3        0.12       11.54     15.62 o 
   1 -17   3       15.31        6.82     24.54 o 
   2 -17   3        0.91       53.17     27.27 o 
   3 -17   3        0.97       -6.82     22.50 o 
  -3 -16   3        3.85        7.30     16.10 o 
  -2 -16   3        0.05       10.09     11.51 o 
  -1 -16   3       33.72       18.57     12.31 o 
   0 -16   3       38.79       12.95     20.45 o 
   1 -16   3        0.08       18.41     22.50 o 
   2 -16   3        5.10       15.68     20.45 o 
   3 -16   3        0.78       -2.05     23.86 o 
   4 -16   3        1.95       17.72     23.18 o 
  -4 -15   3        0.02       -1.36     22.50 o 
  -3 -15   3      121.50      139.55     13.57 o 
  -2 -15   3       75.06       80.97     12.90 o 
  -1 -15   3        4.05       38.29     11.16 o 
   0 -15   3       95.68       60.67     19.09 o 
   1 -15   3        1.59       15.68     21.13 o 
   2 -15   3       47.22       64.76     21.82 o 
   3 -15   3       19.88       26.59     19.77 o 
   4 -15   3        0.19       14.32     22.50 o 
   5 -15   3       12.96       -0.34     17.59 o 
  -5 -14   3       40.69       61.36     23.18 o 
  -4 -14   3       18.82       50.66     16.20 o 
  -3 -14   3       80.23       92.01     12.11 o 
  -2 -14   3       10.84       24.40     10.62 o 
  -1 -14   3       12.82       25.33     11.11 o 
   0 -14   3       78.14       71.58     19.77 o 
   1 -14   3       24.24       44.99     19.77 o 
   2 -14   3       18.58       23.18     22.50 o 
   3 -14   3        2.98        8.86     21.13 o 
   4 -14   3        2.34       11.59     21.13 o 
   5 -14   3       84.15       74.53     18.30 o 
  -6 -13   3       10.51       24.67     30.68 o 
  -5 -13   3       28.49       23.02     16.63 o 
  -4 -13   3        3.46        7.23      9.78 o 
  -3 -13   3        0.37        1.34      9.85 o 
  -2 -13   3        2.23       18.59     10.07 o 
  -1 -13   3      356.55      348.87     14.99 o 
   0 -13   3       40.79       36.81     19.77 o 
   1 -13   3       66.27       64.76     20.45 o 
   2 -13   3       87.99       83.85     22.50 o 
   3 -13   3        0.13        8.86     18.41 o 
   4 -13   3       84.06       51.13     21.13 o 
   5 -13   3       38.14       32.19     14.65 o 
   6 -13   3       17.99       14.01     15.22 o 
  -6 -12   3      257.20      186.79     29.31 o 
  -5 -12   3      127.39      127.60     19.26 o 
  -4 -12   3       24.15       24.32      8.63 o 
  -3 -12   3      168.31      176.21     10.26 o 
  -2 -12   3      123.60      108.14     11.51 o 
  -1 -12   3        3.57       14.21      9.67 o 
   0 -12   3        0.35       10.91     15.68 o 
   1 -12   3        0.75        4.09     17.72 o 
   2 -12   3        5.42       -6.14     15.68 o 
   3 -12   3        1.98       -3.41     18.41 o 
   4 -12   3        2.10        0.00     17.72 o 
   5 -12   3       17.62       24.20     14.25 o 
   6 -12   3        2.75       14.14     16.10 o 
  -7 -11   3        8.49        9.54     26.59 o 
  -6 -11   3       10.93       22.50     21.13 o 
  -5 -11   3       21.54       30.14     12.61 o 
  -4 -11   3      124.03      122.37      8.56 o 
  -3 -11   3      259.87      264.38     10.98 o 
  -2 -11   3       61.03       57.89      9.48 o 
  -1 -11   3        0.73        1.70     11.80 o 
   0 -11   3        1.62        4.72     12.02 o 
   1 -11   3      358.83      320.91     16.36 o 
   2 -11   3        4.23       17.72     15.68 o 
   3 -11   3      175.26      203.84     24.54 o 
   4 -11   3       31.31       22.50     17.72 o 
   5 -11   3        0.28       16.12     14.44 o 
   6 -11   3       38.62       34.12     14.44 o 
   7 -11   3       23.50       20.90     15.89 o 
  -7 -10   3        0.15       -4.77     26.59 o 
  -6 -10   3        1.91        2.73     19.09 o 
  -5 -10   3       56.36       57.98      9.62 o 
  -4 -10   3       16.63       16.94      7.20 o 
  -3 -10   3       17.74       26.42      6.55 o 
  -2 -10   3        2.21       14.11      6.72 o 
  -1 -10   3        0.21        2.05     15.00 o 
   0 -10   3      271.11      317.68     22.50 o 
   1 -10   3      159.73      178.69      8.65 o 
   2 -10   3        0.05        5.45     15.68 o 
   3 -10   3      151.30      152.71     18.41 o 
   4 -10   3       21.10       20.11     13.02 o 
   5 -10   3      391.53      395.62     20.87 o 
   6 -10   3        3.49        5.20     13.68 o 
   7 -10   3        1.98        7.80     13.88 o 
  -7  -9   3       18.33       37.49     23.18 o 
  -6  -9   3       13.63       11.04      9.32 o 
  -5  -9   3        8.19        9.92      6.44 o 
  -4  -9   3       10.86       19.93      6.48 o 
  -3  -9   3       33.89       37.11      6.27 o 
  -2  -9   3       76.94       78.01      7.32 o 
  -1  -9   3      851.16      839.20     29.31 o 
   0  -9   3       49.43       39.54     12.95 o 
   1  -9   3      268.89      303.84     10.70 o 
   2  -9   3      144.97      133.62     19.09 o 
   3  -9   3       80.54       62.72     17.72 o 
   4  -9   3        5.29       10.68     12.29 o 
   5  -9   3       25.01       27.49     12.71 o 
   6  -9   3        0.11        8.15     12.60 o 
   7  -9   3       18.81       16.36     21.82 o 
  -8  -8   3      206.63      229.06     32.72 o 
  -7  -8   3       19.22       27.95     22.50 o 
  -6  -8   3      158.58      150.13     11.35 o 
  -5  -8   3       54.64       43.67      6.74 o 
  -4  -8   3       52.40       58.36      6.51 o 
  -3  -8   3      878.03      948.88     14.36 o 
  -2  -8   3      673.58      706.57     19.03 o 
  -1  -8   3      108.99      141.03     14.66 o 
   0  -8   3       29.34       67.49     15.00 o 
   1  -8   3      342.39      281.55     19.77 o 
   2  -8   3       31.94       55.22     15.68 o 
   3  -8   3      156.95      189.52     19.77 o 
   4  -8   3      148.07      162.75     13.73 o 
   5  -8   3      104.87      126.38     13.76 o 
   6  -8   3       35.38       38.52     11.94 o 
   7  -8   3      421.77      482.66     34.77 o 
   8  -8   3       51.43       36.13     25.91 o 
  -8  -7   3      107.12      124.76     32.04 o 
  -7  -7   3        1.08        7.17      9.72 o 
  -6  -7   3      129.69      106.63     10.67 o 
  -5  -7   3      286.55      284.62     12.30 o 
  -4  -7   3        1.40        7.21      5.42 o 
  -3  -7   3       60.94       58.81      6.08 o 
  -2  -7   3      247.55      232.63      8.01 o 
  -1  -7   3       41.31       53.73      9.64 o 
   0  -7   3        8.00       14.67      3.83 o 
   1  -7   3     1345.37     1232.56     32.04 o 
   2  -7   3        1.97       12.27     12.95 o 
   3  -7   3      305.36      312.23     20.45 o 
   4  -7   3       39.77       31.66     11.06 o 
   5  -7   3       70.22       71.85     12.28 o 
   6  -7   3        9.84       13.54     11.45 o 
   7  -7   3        7.88       22.50     23.86 o 
   8  -7   3        0.40        6.82     21.82 o 
  -8  -6   3      268.56      247.47     31.36 o 
  -7  -6   3      104.58       96.39     15.00 o 
  -6  -6   3      833.14      708.77     24.54 o 
  -5  -6   3       29.92       40.76      6.89 o 
  -4  -6   3      218.41      214.72      6.17 o 
  -3  -6   3      113.69      110.33      4.23 o 
  -2  -6   3       27.72       23.09      2.92 o 
  -1  -6   3       12.04       19.77      8.43 o 
   0  -6   3      283.46      283.84      8.40 o 
   1  -6   3      587.54      546.06     21.82 o 
   2  -6   3      326.96      307.46     18.41 o 
   3  -6   3       30.82       47.72     12.27 o 
   4  -6   3      543.69      507.88     23.86 o 
   5  -6   3       82.26       94.62     12.09 o 
   6  -6   3        0.05        5.87     10.32 o 
   7  -6   3      142.78      152.02     25.22 o 
   8  -6   3       20.58       25.91     24.54 o 
  -8  -5   3       30.54       45.68     26.59 o 
  -7  -5   3        7.39        9.12     10.96 o 
  -6  -5   3      402.32      413.81     22.16 o 
  -5  -5   3       68.69       84.74      6.02 o 
  -4  -5   3      279.90      250.26      7.69 o 
  -3  -5   3       71.32       72.32      4.16 o 
  -2  -5   3      167.41      185.12      4.81 o 
  -1  -5   3      125.44      113.82      9.87 o 
   0  -5   3        5.25        7.89      4.91 o 
   1  -5   3      511.28      448.57     19.09 o 
   2  -5   3       58.93       74.31     13.63 o 
   3  -5   3      340.93      314.96     17.72 o 
   4  -5   3      103.68      102.26     13.63 o 
   5  -5   3      225.99      222.25     21.82 o 
   6  -5   3        3.39        4.35      8.77 o 
   7  -5   3       14.57        5.45     20.45 o 
   8  -5   3       20.77       10.91     25.22 o 
  -8  -4   3       14.18        9.57     13.27 o 
  -7  -4   3      389.34      347.16     14.93 o 
  -6  -4   3      485.36      476.40     19.33 o 
  -5  -4   3      193.73      221.62      7.21 o 
  -4  -4   3     1324.83     1485.61     16.13 o 
  -3  -4   3     1300.00     1314.04     17.11 o 
  -2  -4   3      160.76      151.09      4.73 o 
  -1  -4   3      403.17      360.13     11.32 o 
   0  -4   3      979.28      926.86     11.49 o 
   1  -4   3      506.73      477.21     18.41 o 
   2  -4   3     1209.82     1302.09     27.27 o 
   3  -4   3      162.38      173.84     13.63 o 
   4  -4   3      677.59      695.36     21.82 o 
   5  -4   3       94.87       92.22      9.81 o 
   6  -4   3      512.73      515.95     40.22 o 
   7  -4   3      424.38      424.03     34.09 o 
   8  -4   3        0.02      -11.59     23.18 o 
  -9  -3   3        0.09       -8.18     25.22 o 
  -8  -3   3        0.12        6.72     12.94 o 
  -7  -3   3        3.72        6.26     11.30 o 
  -6  -3   3      266.28      258.22     15.37 o 
  -5  -3   3      184.83      189.52      8.66 o 
  -4  -3   3       36.72       43.89      5.34 o 
  -3  -3   3      192.66      187.48      6.03 o 
  -2  -3   3       53.43       57.82      4.35 o 
  -1  -3   3       47.14       51.67      6.39 o 
   0  -3   3      232.56      210.98      6.89 o 
   1  -3   3        0.16        6.14      9.54 o 
   2  -3   3       23.26       30.68     10.23 o 
   3  -3   3        0.93        6.54      6.18 o 
   4  -3   3       62.42       74.99      9.54 o 
   5  -3   3      143.75      159.71     13.29 o 
   6  -3   3        4.40       -1.36     19.09 o 
   7  -3   3       74.14      115.89     21.13 o 
   8  -3   3        5.76       32.04     23.18 o 
  -9  -2   3        4.02        2.73     24.54 o 
  -8  -2   3        0.67        4.86     13.49 o 
  -7  -2   3       86.79       87.29     11.80 o 
  -5  -2   3      294.45      276.81      9.94 o 
  -4  -2   3       14.61       20.60      5.24 o 
  -3  -2   3      201.20      217.40      6.53 o 
  -2  -2   3      301.79      275.05      4.99 o 
  -1  -2   3        1.73        0.06      3.90 o 
   0  -2   3        6.35       11.53      3.50 o 
   1  -2   3      737.46      680.09     12.02 o 
   2  -2   3      511.49      505.63     26.59 o 
   3  -2   3      676.70      660.64     13.61 o 
   4  -2   3      158.24      176.28      8.86 o 
   5  -2   3        2.41        1.81      5.57 o 
   6  -2   3      185.63      192.54     16.37 o 
   7  -2   3       55.88       59.31     20.45 o 
   8  -2   3        0.00       -0.68     19.09 o 
  -9  -1   3        5.37       26.00     15.72 o 
  -8  -1   3       15.98       14.32     17.72 o 
  -7  -1   3       19.05       18.41     10.61 o 
  -6  -1   3       26.14       20.45     14.32 o 
  -5  -1   3      102.70       88.62     12.95 o 
  -4  -1   3       37.23       28.07      6.27 o 
  -3  -1   3      537.65      551.17     11.94 o 
  -2  -1   3       12.37        9.54      4.54 o 
  -1  -1   3        7.16       10.23      4.09 o 
   0  -1   3        4.79       10.08      4.41 o 
   1  -1   3      323.97      294.04      8.03 o 
   2  -1   3       94.44       91.78      4.70 o 
   3  -1   3      399.73      389.48     10.88 o 
   4  -1   3        5.56        5.59      4.45 o 
   5  -1   3      104.12      104.02     12.27 o 
   6  -1   3        0.49        6.27     11.80 o 
   7  -1   3        0.08       -2.01     12.23 o 
   8  -1   3        2.76        0.00     21.13 o 
  -9   0   3        0.03       16.36     19.77 o 
  -8   0   3      105.98       92.04     14.46 o 
  -7   0   3      162.41      170.94     14.65 o 
  -6   0   3       15.93       11.59     12.95 o 
  -5   0   3      101.25      121.35     14.32 o 
  -4   0   3     1601.67     1692.04     23.49 o 
  -3   0   3      511.29      575.53     15.68 o 
   0   0   3        3.68        6.48      4.34 o 
   1   0   3      363.61      329.27     12.95 o 
   2   0   3      744.08      683.39      8.41 o 
   3   0   3      205.43      200.77      4.52 o 
   4   0   3      104.34      110.62      7.72 o 
   5   0   3      566.61      533.87     43.29 o 
   6   0   3      637.28      612.13     22.89 o 
   7   0   3      126.16      116.35     15.62 o 
   8   0   3        0.31       -7.85     14.92 o 
  -9   1   3        0.47       -3.41     21.13 o 
  -8   1   3       27.36       26.57     13.20 o 
  -7   1   3      199.28      191.92     22.84 o 
  -6   1   3      344.47      319.54     15.62 o 
  -5   1   3      105.69      104.30     15.00 o 
  -4   1   3      220.39      224.46     10.96 o 
  -1   1   3       41.74       45.68      5.45 o 
   0   1   3      298.52      329.70      7.18 o 
   1   1   3        2.99        0.68     10.23 o 
   2   1   3     1642.11     1511.49     28.63 o 
   3   1   3      439.04      425.93     21.13 o 
   4   1   3       60.17       60.52     12.27 o 
   5   1   3        4.92        7.59     10.84 o 
   6   1   3       24.72       34.43     13.02 o 
   7   1   3        0.42        8.65     13.20 o 
   8   1   3        8.65       11.88     14.92 o 
  -9   2   3        0.05      -12.27     21.13 o 
  -8   2   3       54.59       58.00     14.85 o 
  -7   2   3       51.61       50.22     12.71 o 
  -6   2   3      122.10      116.29     13.20 o 
  -5   2   3       30.98       30.00     15.00 o 
  -4   2   3      456.73      481.30     20.45 o 
   0   2   3      190.05      222.24     12.95 o 
   1   2   3     1447.26     1557.06     27.95 o 
   2   2   3       42.04       26.94      6.98 o 
   3   2   3     3896.81     3945.45    126.80 o 
   4   2   3        2.91        6.14      7.01 o 
   5   2   3      116.88      143.44     13.29 o 
   6   2   3      160.88      169.03     16.70 o 
   7   2   3       26.56       42.27     12.78 o 
   8   2   3        0.00        8.77     14.85 o 
  -9   3   3       47.87       47.72     21.82 o 
  -8   3   3        4.21       22.27     12.77 o 
  -7   3   3       97.02      103.41     14.21 o 
  -6   3   3        0.17       -1.24      9.60 o 
  -5   3   3       64.33       45.68     16.36 o 
  -1   3   3       44.81       87.26      8.86 o 
   0   3   3        1.10        5.96      5.26 o 
   1   3   3       70.80       68.49      7.94 o 
   2   3   3        6.95       11.32      8.18 o 
   3   3   3       26.80       34.36      7.37 o 
   4   3   3        0.19       10.30      8.52 o 
   5   3   3       32.34       33.78     10.36 o 
   6   3   3        1.74        4.22     11.74 o 
   7   3   3        2.16        8.68     14.66 o 
   8   3   3       46.84       89.34     24.54 o 
  -9   4   3        0.20        6.30     15.13 o 
  -8   4   3      167.73      162.17     18.73 o 
  -7   4   3       59.21       58.80     13.20 o 
  -6   4   3       30.78       25.68     10.16 o 
  -5   4   3      179.10      168.39     19.77 o 
  -2   4   3      209.26      194.29     15.68 o 
  -1   4   3        4.11        7.49      5.26 o 
   0   4   3       23.21       15.37      3.35 o 
   1   4   3      294.34      338.12      7.25 o 
   2   4   3     1457.66     1415.76     22.38 o 
   3   4   3       36.80       50.09      8.43 o 
   4   4   3      342.56      354.50     15.13 o 
   5   4   3     1994.77     1907.47     49.08 o 
   6   4   3      368.96      370.18     27.27 o 
   7   4   3       94.43      121.35     21.82 o 
   8   4   3        0.73        6.82     21.82 o 
  -8   5   3        0.21       -1.29     15.66 o 
  -7   5   3      152.20      157.26     15.82 o 
  -6   5   3        7.20       18.07     10.61 o 
  -5   5   3        0.00       -2.05     13.63 o 
  -3   5   3       83.33       83.85     14.32 o 
  -2   5   3        0.62        8.89      5.91 o 
  -1   5   3      134.08      167.41      9.55 o 
   0   5   3      389.23      350.96      7.87 o 
   1   5   3      392.66      423.32      7.21 o 
   2   5   3       50.80       45.33      6.11 o 
   3   5   3      221.87      230.42     19.09 o 
   4   5   3       65.51       64.76     15.68 o 
   5   5   3       20.05       13.95     10.96 o 
   6   5   3       78.14       77.72     20.45 o 
   7   5   3       21.12       28.63     19.09 o 
   8   5   3       11.74        0.00     20.45 o 
  -8   6   3       13.84       24.60     15.89 o 
  -7   6   3       87.27      119.47     14.70 o 
  -6   6   3       29.52       28.62     11.94 o 
  -5   6   3      116.15      133.18     10.59 o 
  -4   6   3        1.30        2.10      8.32 o 
  -3   6   3      105.88      104.25      9.99 o 
  -2   6   3        0.01        2.63      6.63 o 
  -1   6   3      323.37      305.46     10.82 o 
   0   6   3      226.71      225.15      7.27 o 
   1   6   3        9.59        7.74      3.83 o 
   2   6   3      862.76      885.04     10.56 o 
   3   6   3      192.97      216.16      6.44 o 
   4   6   3       59.88       65.21      6.73 o 
   5   6   3        8.62        1.25     11.14 o 
   6   6   3       64.37       87.26     19.77 o 
   7   6   3        4.45       -8.86     19.77 o 
  -8   7   3      129.39      124.90     18.51 o 
  -7   7   3        9.38       13.63     14.94 o 
  -6   7   3        4.67        2.77     11.74 o 
  -5   7   3       27.50       36.10      9.29 o 
  -4   7   3       71.82       97.76      8.58 o 
  -3   7   3       56.21       48.48      7.56 o 
  -2   7   3      205.62      202.99      9.97 o 
  -1   7   3       22.68       18.31      5.90 o 
   0   7   3       10.32       11.91      5.40 o 
   1   7   3        7.72        8.72      3.88 o 
   2   7   3        9.96        9.84      4.14 o 
   3   7   3       24.97       26.37      3.12 o 
   4   7   3       17.58       21.78      9.43 o 
   5   7   3       30.11       39.37     10.67 o 
   6   7   3        3.80        7.05     13.95 o 
   7   7   3        8.09        9.23     15.71 o 
  -8   8   3       12.37       21.36     16.01 o 
  -7   8   3       22.44       47.29     15.89 o 
  -6   8   3       19.49       14.32     17.72 o 
  -5   8   3       21.25       24.87      8.48 o 
  -4   8   3        6.13       17.65      7.82 o 
  -3   8   3       99.37       97.24      9.10 o 
  -2   8   3      152.15      141.08      9.70 o 
  -1   8   3        9.41        3.50      6.86 o 
   0   8   3       31.61       33.48      6.67 o 
   1   8   3      674.68      648.80      9.42 o 
   2   8   3       95.55      106.99      5.16 o 
   3   8   3      509.17      509.23     12.61 o 
   4   8   3      678.97      710.74     19.28 o 
   5   8   3      812.66      816.35     21.89 o 
   6   8   3       14.48       18.82     14.55 o 
   7   8   3       57.61       86.60     16.85 o 
  -8   9   3        0.05        5.44     15.66 o 
  -7   9   3        2.31       14.84     16.37 o 
  -6   9   3       60.05       58.63     21.82 o 
  -5   9   3        8.21        8.97      8.70 o 
  -4   9   3      103.65       85.87      9.40 o 
  -3   9   3        6.67        2.64      7.77 o 
  -2   9   3       72.42       51.52      8.39 o 
  -1   9   3       78.73      105.71      8.41 o 
   0   9   3       43.16       41.66      6.45 o 
   1   9   3       26.45       30.52      4.94 o 
   2   9   3       88.86       89.15      4.97 o 
   3   9   3       18.91       21.43      6.47 o 
   4   9   3       22.51       34.47      9.97 o 
   5   9   3       43.08       51.78     11.79 o 
   6   9   3       57.23       66.50     15.13 o 
  -7  10   3       21.39       19.18     14.85 o 
  -6  10   3       16.62       24.54     19.77 o 
  -5  10   3        8.97       14.67      8.92 o 
  -4  10   3       61.16       68.53      9.91 o 
  -3  10   3       77.06       67.90      9.95 o 
  -2  10   3      272.10      291.35     12.91 o 
  -1  10   3      127.10      102.42      7.85 o 
   0  10   3        1.53        4.38      5.66 o 
   1  10   3      327.82      298.89      9.00 o 
   2  10   3       44.18       48.76      7.84 o 
   3  10   3        5.36        8.19      7.38 o 
   4  10   3       31.54       38.05     10.75 o 
   5  10   3        4.24       20.91     11.41 o 
   6  10   3        1.75       12.42     14.92 o 
  -7  11   3        2.47        8.51     17.72 o 
  -6  11   3       14.04       11.59     17.72 o 
  -5  11   3       18.89       19.19     13.20 o 
  -4  11   3      119.37      115.98     11.74 o 
  -3  11   3        3.49        8.24      9.29 o 
  -2  11   3        6.40        6.19      9.59 o 
  -1  11   3       36.32       28.92      7.33 o 
   0  11   3      119.95      118.30      8.18 o 
   1  11   3        3.27       -0.50      7.92 o 
   2  11   3        4.77       12.30      7.20 o 
   3  11   3        0.64        1.24      7.83 o 
   4  11   3        4.02        7.88     10.46 o 
   5  11   3       11.78       14.72     14.21 o 
   6  11   3       19.00       18.83     15.53 o 
  -6  12   3       54.48       60.98     17.11 o 
  -5  12   3        0.54        8.52     13.98 o 
  -4  12   3       13.64       15.69     10.50 o 
  -3  12   3       91.00       97.04     11.54 o 
  -2  12   3       53.85       52.65     10.69 o 
  -1  12   3       41.44       26.83      8.56 o 
   0  12   3       26.14       39.53      8.91 o 
   1  12   3      131.41      105.35     10.27 o 
   2  12   3       35.80       34.01      9.25 o 
   3  12   3      261.94      252.87     11.20 o 
   4  12   3      436.62      458.21     19.09 o 
   5  12   3       65.33       54.80     15.66 o 
  -6  13   3        7.10       10.08     15.34 o 
  -5  13   3       11.71        1.34     13.76 o 
  -4  13   3        1.11       15.41     11.00 o 
  -3  13   3        0.55        9.12     10.00 o 
  -2  13   3       62.70       69.91     12.12 o 
  -1  13   3       50.71       46.81      9.05 o 
   0  13   3      139.42      162.37     12.42 o 
   1  13   3        1.93        3.08      9.32 o 
   2  13   3      123.27      137.30     11.62 o 
   3  13   3        1.20        6.77     12.54 o 
   4  13   3       39.74       61.54     13.86 o 
  -5  14   3        0.00       21.82     19.77 o 
  -4  14   3       12.94       13.37     11.09 o 
  -3  14   3       91.96       66.83     12.06 o 
  -2  14   3       43.15       56.01     11.22 o 
  -1  14   3        7.10        6.78      9.62 o 
   0  14   3       17.68       25.05     10.89 o 
   1  14   3       39.99       41.07     10.94 o 
   2  14   3       18.45       29.16     10.65 o 
   3  14   3        0.62       15.65     12.83 o 
   4  14   3       27.56       41.57     15.21 o 
  -5  15   3       25.25       50.33     16.30 o 
  -4  15   3       10.89        9.57     12.06 o 
  -3  15   3      173.85      172.53     14.80 o 
  -2  15   3        4.65        2.49     14.25 o 
  -1  15   3        0.21        7.16     12.11 o 
   0  15   3       20.07       13.39     10.86 o 
   1  15   3       34.11       35.86     10.70 o 
   2  15   3      140.87      158.05     14.03 o 
   3  15   3       30.01       34.76     14.25 o 
  -3  16   3       34.03       32.01     17.38 o 
  -2  16   3       15.08       20.11     15.91 o 
  -1  16   3        6.49       15.95     12.41 o 
   0  16   3       33.13       43.25     11.90 o 
   1  16   3        0.54        5.46     11.25 o 
   2  16   3       52.26       70.41     12.02 o 
  -1  17   3       20.66       28.95     14.29 o 
   0 -18   4        0.11        5.05     16.79 o 
  -2 -17   4       24.01       14.26     16.70 o 
  -1 -17   4       36.05       42.13     20.79 o 
   0 -17   4       48.82       57.26     23.86 o 
   1 -17   4       22.16       27.27     22.50 o 
   2 -17   4        2.97       22.50     21.13 o 
   3 -17   4       14.70       12.95     25.91 o 
  -3 -16   4        4.64        9.58     14.21 o 
  -2 -16   4       61.87       88.60     13.41 o 
  -1 -16   4       34.78       50.55     12.36 o 
   0 -16   4        9.82       10.91     19.09 o 
   1 -16   4        5.50       27.27     21.13 o 
   2 -16   4        0.04       12.95     19.09 o 
   3 -16   4        0.74        6.82     19.77 o 
   4 -16   4        0.97        7.50     23.86 o 
  -4 -15   4        0.00       20.28     16.20 o 
  -3 -15   4       71.93       77.49     15.43 o 
  -2 -15   4        7.47        9.27     11.47 o 
  -1 -15   4        4.97        9.35     11.13 o 
   0 -15   4        0.04       15.68     20.45 o 
   1 -15   4        1.94        3.41     21.82 o 
   2 -15   4       71.78       65.45     23.18 o 
   3 -15   4       33.67       46.36     23.18 o 
   4 -15   4       46.32        8.18     19.77 o 
   5 -15   4        4.10        0.73     15.89 o 
  -5 -14   4      116.80      128.16     28.63 o 
  -4 -14   4        1.96       21.88     14.73 o 
  -3 -14   4       82.62      104.91     11.83 o 
  -2 -14   4        4.48       12.80     10.41 o 
  -1 -14   4       19.36       21.46     10.19 o 
   0 -14   4        1.55        8.86     19.77 o 
   1 -14   4       49.60       32.04     21.13 o 
   2 -14   4       17.64       23.18     21.13 o 
   3 -14   4       14.78       15.68     21.13 o 
   4 -14   4       14.66       17.72     22.50 o 
   5 -14   4      163.99      151.88     19.00 o 
  -6 -13   4       30.43       30.42     18.78 o 
  -5 -13   4      107.14      140.25     19.61 o 
  -4 -13   4        7.87       11.64     12.99 o 
  -3 -13   4        7.20        9.87      9.37 o 
  -2 -13   4       25.41       33.09      9.91 o 
  -1 -13   4       47.17       59.07     14.66 o 
   0 -13   4        0.36       12.95     17.04 o 
   1 -13   4       53.92       40.90     19.77 o 
   2 -13   4       38.62       41.59     21.13 o 
   3 -13   4        4.75       -9.54     17.72 o 
   4 -13   4       73.09       62.04     23.18 o 
   5 -13   4       15.36       28.43     14.70 o 
   6 -13   4       18.08       15.32     16.14 o 
  -6 -12   4        3.27       17.72     17.84 o 
  -5 -12   4       82.65      101.74     18.80 o 
  -4 -12   4       97.55       93.15      9.39 o 
  -3 -12   4        1.94       16.08      7.85 o 
  -2 -12   4      320.66      357.58     19.37 o 
  -1 -12   4       28.92       44.21     18.75 o 
   0 -12   4       11.67       21.13     17.04 o 
   1 -12   4       77.24       66.81     17.04 o 
   2 -12   4       60.90       79.76     21.82 o 
   3 -12   4       68.49       58.63     21.13 o 
   4 -12   4       66.60       65.33     13.73 o 
   5 -12   4        5.66        6.56     15.13 o 
   6 -12   4        4.02       20.45     15.89 o 
  -7 -11   4        6.50        3.41     24.54 o 
  -6 -11   4        3.42        2.05     21.82 o 
  -5 -11   4        8.54       22.86     11.43 o 
  -4 -11   4        0.09        3.04      6.69 o 
  -3 -11   4      171.71      176.52      9.71 o 
  -2 -11   4       60.65       62.85      8.09 o 
  -1 -11   4       20.83       22.65     10.65 o 
   0 -11   4       26.94       15.68     17.04 o 
   1 -11   4      114.38      106.66      8.17 o 
   2 -11   4       29.90       30.00     18.41 o 
   3 -11   4       12.73       22.50     16.36 o 
   4 -11   4        7.11       17.79     13.09 o 
   5 -11   4        0.11        2.40     13.95 o 
   6 -11   4       40.19       38.04     14.21 o 
   7 -11   4       19.48       24.54     15.71 o 
  -7 -10   4        0.24       -7.50     27.27 o 
  -6 -10   4      148.51      146.47     16.05 o 
  -5 -10   4       22.03       26.48      7.00 o 
  -4 -10   4       70.69       74.51      7.20 o 
  -3 -10   4       47.65       62.17      7.43 o 
  -2 -10   4       22.92       31.34      7.07 o 
  -1 -10   4       15.02       16.50     10.36 o 
   0 -10   4       15.57       -4.77     15.68 o 
   1 -10   4      114.52      103.63      8.24 o 
   2 -10   4        0.08        4.09     15.68 o 
   3 -10   4       19.66       23.86     17.04 o 
   4 -10   4      489.24      453.03     20.97 o 
   5 -10   4        3.01       -3.37     12.91 o 
   6 -10   4        6.25       15.16     14.07 o 
   7 -10   4      134.44      212.70     32.72 o 
  -7  -9   4        4.35       15.00     22.50 o 
  -6  -9   4        0.23        3.53     12.86 o 
  -5  -9   4       62.30       63.88      7.24 o 
  -4  -9   4       45.24       47.08      7.05 o 
  -3  -9   4       97.55       93.70      7.05 o 
  -2  -9   4       87.91      100.98      7.89 o 
  -1  -9   4      551.28      497.66     24.54 o 
   0  -9   4       22.08       30.68     11.59 o 
   1  -9   4      259.69      271.74     19.43 o 
   2  -9   4        1.92        2.73     11.59 o 
   3  -9   4       28.04       34.43     12.05 o 
   4  -9   4       43.44       54.54     12.99 o 
   5  -9   4        2.63        5.01     13.20 o 
   6  -9   4        0.93       12.07     12.94 o 
   7  -9   4        1.12       27.95     25.22 o 
  -8  -8   4       14.07        5.45     27.27 o 
  -7  -8   4        5.94       16.95     14.08 o 
  -6  -8   4       56.57       55.72      9.51 o 
  -5  -8   4      173.05      181.18      8.76 o 
  -4  -8   4       34.35       40.11      6.11 o 
  -3  -8   4      639.52      664.76     11.67 o 
  -2  -8   4      665.33      672.75      9.03 o 
  -1  -8   4       70.28       78.17     10.36 o 
   0  -8   4      497.99      493.06     10.91 o 
   1  -8   4      134.32      189.77     24.20 o 
   2  -8   4        0.03        6.14     13.63 o 
   3  -8   4      406.38      418.58     16.87 o 
   4  -8   4       70.45       80.17     12.02 o 
   5  -8   4        9.32       13.09     12.02 o 
   6  -8   4        3.59        8.83     11.45 o 
   7  -8   4        0.62        6.82     22.50 o 
  -8  -7   4      119.40      104.61     17.91 o 
  -7  -7   4       42.82       48.50     14.73 o 
  -6  -7   4      103.90       82.48      9.62 o 
  -5  -7   4       61.57       57.23      6.61 o 
  -4  -7   4        1.47        4.53      3.52 o 
  -3  -7   4      247.36      237.91      5.70 o 
  -2  -7   4       83.46       84.64      4.06 o 
  -1  -7   4       81.03       76.55     10.57 o 
   0  -7   4        2.05        3.88      5.16 o 
   1  -7   4      327.55      323.76     12.09 o 
   2  -7   4        7.16       11.59     10.23 o 
   3  -7   4       55.36       61.24     10.57 o 
   4  -7   4       22.47       23.66      9.87 o 
   5  -7   4       10.46       11.93     10.12 o 
   6  -7   4        7.37       22.36     11.34 o 
   7  -7   4       59.49       59.31     23.86 o 
   8  -7   4       10.95       15.68     27.27 o 
  -8  -6   4        0.00        4.77     20.45 o 
  -7  -6   4       81.70      112.48     23.18 o 
  -6  -6   4        3.86       14.65      8.86 o 
  -5  -6   4        0.00        3.24      4.29 o 
  -4  -6   4       31.37       34.02      4.43 o 
  -3  -6   4      163.12      187.31     15.30 o 
  -2  -6   4      107.90      111.23      4.38 o 
  -1  -6   4       12.84        9.66      6.20 o 
   0  -6   4        8.23        3.11      5.40 o 
   1  -6   4     1152.23     1140.53     30.68 o 
   2  -6   4       19.26       43.36      9.16 o 
   3  -6   4      143.02      148.62     16.36 o 
   4  -6   4      560.37      545.38     24.54 o 
   5  -6   4       72.24      102.07     20.45 o 
   6  -6   4       29.14       50.89     11.46 o 
   7  -6   4      149.64      151.34     23.86 o 
   8  -6   4        2.03       16.36     21.13 o 
  -8  -5   4        5.60       -0.68     25.22 o 
  -7  -5   4       34.61       39.17     11.84 o 
  -6  -5   4       54.68       52.31      7.83 o 
  -5  -5   4        9.95        8.20      4.99 o 
  -4  -5   4       22.10       25.78      4.55 o 
  -3  -5   4      400.66      417.13      8.17 o 
  -2  -5   4       10.22       16.99      3.35 o 
  -1  -5   4      230.75      231.82      8.88 o 
   0  -5   4      221.81      216.08      7.69 o 
   1  -5   4        2.40       12.77      7.18 o 
   2  -5   4       19.61       25.22     11.59 o 
   3  -5   4      138.24      134.30     14.32 o 
   4  -5   4      193.16      201.79     16.36 o 
   5  -5   4       46.19       47.82      9.58 o 
   6  -5   4       78.06       63.52     10.32 o 
   7  -5   4        0.00       -3.41     19.09 o 
   8  -5   4        8.74        3.41     22.50 o 
  -8  -4   4        1.65       15.00     24.54 o 
  -7  -4   4      109.15       90.70     10.22 o 
  -6  -4   4      387.63      375.87     11.91 o 
  -5  -4   4        0.04        2.56      4.09 o 
  -4  -4   4     2313.76     2489.05     20.79 o 
  -3  -4   4      213.43      240.49      6.16 o 
  -2  -4   4      743.14      722.82      7.37 o 
  -1  -4   4       29.26       28.11      5.99 o 
   0  -4   4      441.21      481.01      8.28 o 
   1  -4   4      415.98      468.36     14.32 o 
   2  -4   4      169.63      168.39     13.63 o 
   3  -4   4     1163.21     1185.52     27.27 o 
   4  -4   4       65.24       75.67     11.59 o 
   5  -4   4       24.54       32.34      8.67 o 
   6  -4   4       95.77       77.72     22.50 o 
   7  -4   4        0.16       -1.36     19.09 o 
   8  -4   4       42.36       39.54     24.54 o 
  -9  -3   4        4.62        8.18     27.27 o 
  -8  -3   4        9.73       19.10     12.99 o 
  -7  -3   4       63.00       73.42     10.22 o 
  -6  -3   4       37.89       42.27     18.41 o 
  -5  -3   4        4.37        7.17      5.03 o 
  -4  -3   4       88.33       77.77      5.63 o 
  -3  -3   4       12.46        9.96      3.65 o 
  -2  -3   4       59.48       66.48      6.68 o 
  -1  -3   4       20.22       29.45      5.60 o 
   0  -3   4       99.62      117.26      5.11 o 
   1  -3   4     1292.98     1273.60     17.82 o 
   2  -3   4        8.39        7.00      7.18 o 
   3  -3   4       93.41       90.65      9.54 o 
   4  -3   4      209.13      206.65     10.43 o 
   5  -3   4        0.09        3.04      6.47 o 
   6  -3   4        0.26        0.68     19.77 o 
   7  -3   4       30.71       25.22     21.82 o 
   8  -3   4        5.46        8.86     19.77 o 
  -9  -2   4        1.11       -9.54     27.27 o 
  -8  -2   4       42.70       48.10     10.55 o 
  -7  -2   4        8.40        6.57      8.83 o 
  -6  -2   4       83.99       87.94     19.09 o 
  -5  -2   4       24.60       26.59      6.61 o 
  -4  -2   4      272.85      270.63     10.09 o 
  -3  -2   4       74.61       88.99     10.57 o 
  -2  -2   4     1467.27     1413.21     23.86 o 
  -1  -2   4     5851.63     5595.59     31.02 o 
   0  -2   4     9183.50     8711.54     30.80 o 
   1  -2   4      895.04      799.83     18.75 o 
   2  -2   4      208.26      165.92      8.34 o 
   3  -2   4     2345.03     2391.88     40.88 o 
   4  -2   4      138.15      151.81      8.77 o 
   5  -2   4      257.07      237.00     15.05 o 
   6  -2   4      173.01      182.53     16.58 o 
   7  -2   4      152.66      164.98     25.91 o 
   8  -2   4        0.63       -1.36     22.50 o 
  -9  -1   4       25.86       17.72     26.59 o 
  -8  -1   4       20.78       17.41      9.80 o 
  -7  -1   4        1.50       13.49     10.29 o 
  -6  -1   4      120.94      107.03     16.36 o 
  -5  -1   4        0.62       -5.85      7.82 o 
  -4  -1   4      131.99      150.19      7.70 o 
  -3  -1   4      215.03      231.95      7.41 o 
  -2  -1   4        3.79        8.86      8.86 o 
  -1  -1   4      455.88      373.32      8.52 o 
   1  -1   4      246.59      240.65     13.63 o 
   2  -1   4       16.47       28.77      5.78 o 
   3  -1   4       13.26       10.58      3.87 o 
   4  -1   4       26.30       23.07      3.61 o 
   5  -1   4        7.89        8.08      9.82 o 
   6  -1   4       52.60       62.98     13.73 o 
   7  -1   4       27.68       31.28     13.73 o 
   8  -1   4       34.28       27.27     22.50 o 
  -9   0   4        3.47        5.86     14.41 o 
  -8   0   4      134.56      136.21     15.40 o 
  -7   0   4      136.19      121.68     13.25 o 
  -6   0   4       48.14       50.45     14.32 o 
  -5   0   4      466.81      499.70     21.13 o 
  -4   0   4     3199.14     3286.11     38.52 o 
  -3   0   4      107.56      129.53      8.68 o 
  -2   0   4      452.71      437.67     15.00 o 
  -1   0   4     1381.82     1623.87     19.09 o 
   0   0   4     4096.05     4081.46     51.47 o 
   1   0   4     6010.14     5774.21     49.77 o 
   2   0   4     2045.32     1903.22     15.10 o 
   3   0   4      243.59      219.73      5.88 o 
   4   0   4        0.31        5.50      6.03 o 
   5   0   4      227.43      223.23     16.02 o 
   6   0   4      130.36      126.68     14.92 o 
   7   0   4      126.76      142.08     15.34 o 
   8   0   4       10.79       17.65     14.91 o 
  -9   1   4       24.60       15.28     13.95 o 
  -8   1   4        3.30       12.94     12.71 o 
  -7   1   4        2.45        4.73     10.84 o 
  -6   1   4        1.94        4.77     14.32 o 
  -5   1   4      136.99      147.25     15.00 o 
  -4   1   4       46.26       46.28      7.67 o 
  -2   1   4      107.46      128.16     10.23 o 
  -1   1   4       71.18       98.85      9.54 o 
   0   1   4       82.30       76.12      6.39 o 
   1   1   4        3.68        1.36     10.91 o 
   2   1   4      477.72      460.49     12.28 o 
   3   1   4      550.91      562.69     14.24 o 
   4   1   4      332.18      342.99     12.23 o 
   5   1   4      214.82      198.80     14.21 o 
   6   1   4       99.89       96.80     13.09 o 
   7   1   4       27.29       27.58     13.73 o 
   8   1   4        2.19        7.84     14.46 o 
  -9   2   4        4.15       14.32     13.98 o 
  -8   2   4        6.75        2.83     12.29 o 
  -7   2   4      165.30      175.42     15.34 o 
  -6   2   4       30.13       30.27     10.77 o 
  -5   2   4       37.55       28.63     14.32 o 
  -2   2   4       66.42       32.72      7.50 o 
  -1   2   4    11192.89    10319.95    169.75 o 
   0   2   4     2062.91     1980.94     21.13 o 
   1   2   4     3731.81     3270.29     34.09 o 
   2   2   4     1796.13     1761.45     50.45 o 
   3   2   4       72.49       98.48      8.82 o 
   4   2   4      281.87      237.56     10.09 o 
   5   2   4      256.04      279.63     11.90 o 
   6   2   4      177.13      187.32     16.85 o 
   7   2   4        3.87       19.00     14.37 o 
   8   2   4       20.74       45.55     16.10 o 
  -9   3   4        3.75        1.28     14.92 o 
  -8   3   4        0.34        4.24     13.39 o 
  -7   3   4       21.54       31.96     12.29 o 
  -6   3   4       26.12       28.07     11.06 o 
  -5   3   4        0.04        2.05     15.00 o 
  -1   3   4      436.17      376.99     12.27 o 
   0   3   4      591.61      477.76     10.13 o 
   1   3   4        1.66        6.48      8.19 o 
   2   3   4      445.13      474.17     13.95 o 
   3   3   4      104.11       87.53      9.01 o 
   4   3   4       49.14       44.30     10.91 o 
   5   3   4      443.54      436.85     14.73 o 
   6   3   4        9.31       25.43     11.74 o 
   7   3   4       87.82       92.50     16.14 o 
   8   3   4       17.82       36.60     15.18 o 
  -9   4   4       57.61       57.23     16.85 o 
  -8   4   4      169.95      169.29     17.84 o 
  -7   4   4       10.75        5.11     11.57 o 
  -6   4   4       11.49       16.25     10.57 o 
  -5   4   4     1041.91      981.00     35.45 o 
  -1   4   4      168.91      199.61      9.01 o 
   1   4   4     3246.62     3182.09     38.68 o 
   2   4   4        1.03        4.54      7.67 o 
   3   4   4      632.15      560.38     16.85 o 
   4   4   4      189.01      195.65     20.45 o 
   5   4   4      324.93      299.96     24.54 o 
   6   4   4        1.09       -5.45     16.36 o 
   7   4   4       12.38       14.32     18.41 o 
   8   4   4        9.77       15.68     23.18 o 
  -8   5   4        0.02        2.11     13.20 o 
  -7   5   4      111.52      106.29     15.66 o 
  -6   5   4       89.00      114.31     14.32 o 
  -5   5   4        1.11        2.05     13.63 o 
  -2   5   4        0.01       -5.11      7.23 o 
  -1   5   4       17.32       10.82      5.80 o 
   0   5   4      354.90      322.60      7.58 o 
   1   5   4     1002.70      960.35     14.57 o 
   2   5   4      284.75      284.85     16.70 o 
   3   5   4      370.93      344.27     21.13 o 
   4   5   4       17.33       17.04     12.95 o 
   5   5   4       53.17       42.25     10.84 o 
   6   5   4        2.06       -7.50     15.68 o 
   7   5   4        0.25       12.27     19.09 o 
  -8   6   4       35.07       39.86     15.13 o 
  -7   6   4       26.96       22.50     14.65 o 
  -6   6   4        3.93       23.18     16.36 o 
  -5   6   4        4.05       -8.18     16.36 o 
  -4   6   4       14.94        8.18     10.91 o 
  -3   6   4       11.75        0.94      7.17 o 
  -2   6   4      323.72      309.03     10.61 o 
  -1   6   4     2913.82     2801.58     25.08 o 
   0   6   4      255.14      211.72      5.77 o 
   1   6   4      481.76      432.87      7.95 o 
   2   6   4     1042.77     1017.53     15.86 o 
   3   6   4      167.14      170.43     18.41 o 
   4   6   4       11.10       16.81      9.87 o 
   5   6   4      731.03      752.05     24.04 o 
   6   6   4        2.27        7.50     19.09 o 
   7   6   4        3.33        9.54     19.09 o 
  -8   7   4       69.91       72.60     17.35 o 
  -7   7   4       40.45       38.51     12.77 o 
  -6   7   4       67.07       66.13     21.13 o 
  -5   7   4      362.34      306.73     15.22 o 
  -4   7   4       71.73       64.48     10.65 o 
  -3   7   4        5.60       10.56      7.61 o 
  -2   7   4      683.31      596.23     14.72 o 
  -1   7   4        5.23        3.59      5.89 o 
   0   7   4       48.13       44.42      6.04 o 
   1   7   4       52.32       56.19      5.14 o 
   2   7   4      647.11      650.00      9.70 o 
   3   7   4        0.95       -0.13      5.38 o 
   4   7   4      504.41      506.47     20.71 o 
   5   7   4      143.56      134.60     15.34 o 
   6   7   4        2.43       -4.09     17.04 o 
   7   7   4        7.71       13.84     16.79 o 
  -8   8   4       72.55       79.43     18.07 o 
  -7   8   4       13.50       35.90     14.91 o 
  -6   8   4      143.09      143.16     24.54 o 
  -5   8   4      275.92      263.54     27.27 o 
  -4   8   4        4.11        8.88      8.19 o 
  -3   8   4      144.26      109.55      9.54 o 
  -2   8   4      155.19      154.82     10.69 o 
  -1   8   4       56.58       35.29      7.23 o 
   0   8   4      190.68      203.55      9.91 o 
   1   8   4      116.96      134.13      6.23 o 
   2   8   4       26.39       28.00      4.84 o 
   3   8   4      266.78      256.37     10.76 o 
   4   8   4      386.12      402.96     15.95 o 
   5   8   4      373.74      356.95     16.77 o 
   6   8   4        0.00        6.30     13.73 o 
   7   8   4        0.05        7.66     16.79 o 
  -8   9   4       83.40       81.17     18.24 o 
  -7   9   4       36.26       29.48     16.01 o 
  -6   9   4      234.44      249.51     29.31 o 
  -5   9   4      469.95      429.43     18.83 o 
  -4   9   4      488.49      469.39     15.59 o 
  -3   9   4      228.23      183.71     12.61 o 
  -2   9   4       88.23       77.79      9.83 o 
  -1   9   4      100.87       86.23      8.89 o 
   0   9   4      482.95      457.04     10.60 o 
   1   9   4       12.87       14.41      5.02 o 
   2   9   4      334.58      340.21      8.06 o 
   3   9   4        0.53        4.88      6.25 o 
   4   9   4       35.63       40.80      9.26 o 
   5   9   4        0.19        8.30     11.09 o 
   6   9   4        4.18        8.57     14.07 o 
  -7  10   4        2.23       -1.36     23.18 o 
  -6  10   4        0.72        6.82     21.82 o 
  -5  10   4       31.17       26.37     13.98 o 
  -4  10   4       22.28       20.69      9.42 o 
  -3  10   4      168.83      186.05     11.92 o 
  -2  10   4       43.64       36.07      8.94 o 
  -1  10   4       18.36       37.89      7.33 o 
   0  10   4       38.78       39.19      6.42 o 
   1  10   4      271.52      280.00      9.39 o 
   2  10   4       18.71       25.71      7.23 o 
   3  10   4      107.45      108.79     10.33 o 
   4  10   4      218.76      229.00     14.89 o 
   5  10   4      377.15      361.50     17.39 o 
   6  10   4        6.64        7.26     16.14 o 
  -7  11   4        0.08       19.09     24.54 o 
  -6  11   4       19.66       14.32     18.41 o 
  -5  11   4       16.95       22.47     10.42 o 
  -4  11   4       96.16      105.88     11.64 o 
  -3  11   4      866.93      782.54     25.25 o 
  -2  11   4      678.06      697.59     21.74 o 
  -1  11   4      577.69      499.96     13.93 o 
   0  11   4      209.19      228.96      9.68 o 
   1  11   4        3.11        4.26      7.76 o 
   2  11   4       28.35       36.87      7.62 o 
   3  11   4       76.52       78.28      9.14 o 
   4  11   4      287.20      296.92     16.73 o 
   5  11   4        0.10       11.56     11.79 o 
  -6  12   4      188.42      182.02     29.31 o 
  -5  12   4        5.66        0.12     13.09 o 
  -4  12   4       30.65       36.87     10.29 o 
  -3  12   4       17.53       28.30     10.13 o 
  -2  12   4       27.67       41.33     10.05 o 
  -1  12   4      330.56      317.09     11.27 o 
   0  12   4       66.31       90.33      9.98 o 
   1  12   4      186.09      184.28     11.99 o 
   2  12   4        6.21       14.66      8.56 o 
   3  12   4      170.50      191.05     19.75 o 
   4  12   4      331.49      340.63     17.25 o 
   5  12   4        0.10       12.79     12.81 o 
  -6  13   4        2.20       10.91     21.13 o 
  -5  13   4       20.81       35.52     14.73 o 
  -4  13   4       16.14       14.91     10.22 o 
  -3  13   4       14.47       27.83     11.02 o 
  -2  13   4       53.51       52.30     10.40 o 
  -1  13   4      199.05      192.61     10.42 o 
   0  13   4      480.41      494.26     18.40 o 
   1  13   4      478.48      475.73     16.69 o 
   2  13   4      180.49      187.81     12.78 o 
   3  13   4       53.69       64.67     13.72 o 
   4  13   4        5.11        7.91     16.50 o 
  -5  14   4       10.22        1.15     15.53 o 
  -4  14   4        3.56        3.41     11.12 o 
  -3  14   4        0.55        4.06     10.67 o 
  -2  14   4       17.73       22.92     10.91 o 
  -1  14   4       17.22       28.55     10.10 o 
   0  14   4        1.72       12.13     10.17 o 
   1  14   4        0.53       14.77     10.80 o 
   2  14   4       23.95       32.50     10.46 o 
   3  14   4      341.27      356.25     19.86 o 
  -4  15   4       15.34       12.21     12.30 o 
  -3  15   4      105.58       92.08     13.44 o 
  -2  15   4        1.70       11.28     14.65 o 
  -1  15   4       64.17       82.02     11.46 o 
   0  15   4        1.88       14.65     10.65 o 
   1  15   4        9.74       18.50     10.52 o 
   2  15   4       76.31       82.21     13.28 o 
  -3  16   4       13.47       19.09     16.87 o 
  -2  16   4        0.40       -4.24     13.10 o 
  -1  16   4        0.23        8.61     13.05 o 
   0  16   4        0.27       16.48     11.34 o 
   1  16   4        2.33       13.22     12.18 o 
  -2 -17   5        1.58        8.47     16.69 o 
  -1 -17   5        1.06        5.36     14.41 o 
   0 -17   5       23.73       45.68     25.22 o 
   1 -17   5       11.22       26.59     21.13 o 
   2 -17   5       46.87       27.27     25.91 o 
   3 -17   5        2.76       11.59     23.18 o 
  -4 -16   5        0.70       10.01     16.99 o 
  -3 -16   5       17.47       42.37     16.14 o 
  -2 -16   5        5.35        9.89     14.94 o 
  -1 -16   5       49.50       59.23     14.85 o 
   0 -16   5       50.90       57.26     20.45 o 
   1 -16   5       11.25       16.36     19.09 o 
   2 -16   5       31.06       44.31     25.22 o 
   3 -16   5        0.70        7.50     23.86 o 
   4 -16   5       10.02        4.25     15.18 o 
  -4 -15   5       97.11      130.71     18.99 o 
  -3 -15   5       21.61       31.18     15.18 o 
  -2 -15   5        5.72       12.06     10.91 o 
  -1 -15   5       80.27       46.92     16.36 o 
   0 -15   5        3.89        3.41     21.82 o 
   1 -15   5        8.45       10.91     21.82 o 
   2 -15   5        0.64       -5.45     22.50 o 
   3 -15   5       13.84       14.32     22.50 o 
   4 -15   5        0.01        7.84     16.87 o 
   5 -15   5        1.33        3.92     20.79 o 
  -5 -14   5       26.08       43.63     25.91 o 
  -4 -14   5       80.38       81.99     16.54 o 
  -3 -14   5        5.25        5.45     13.95 o 
  -2 -14   5      118.62      118.88     12.53 o 
  -1 -14   5       19.61       27.75     14.44 o 
   0 -14   5        4.53        9.54     16.36 o 
   1 -14   5       75.98       83.17     23.18 o 
   2 -14   5        6.02       12.95     20.45 o 
   3 -14   5        0.69        0.68     18.41 o 
   4 -14   5        7.09       17.82     14.37 o 
   5 -14   5       47.27       45.17     17.33 o 
  -6 -13   5        0.09       11.25     18.07 o 
  -5 -13   5       16.20        5.45     21.13 o 
  -4 -13   5        0.83        5.58     10.78 o 
  -3 -13   5       41.75       58.53      8.77 o 
  -2 -13   5        0.75        9.86      8.99 o 
  -1 -13   5       54.57       64.92     15.34 o 
   0 -13   5       20.93       13.63     19.77 o 
   1 -13   5       60.19       68.85     18.41 o 
   2 -13   5       72.81       77.03     21.13 o 
   3 -13   5        5.06       25.22     19.09 o 
   4 -13   5        5.15       25.82     15.18 o 
   5 -13   5        6.12        9.20     15.91 o 
   6 -13   5        9.67       16.43     14.92 o 
  -6 -12   5        0.97        2.73     27.27 o 
  -5 -12   5       18.20        6.72     14.55 o 
  -4 -12   5       34.30       41.26     10.61 o 
  -3 -12   5       18.08       20.28      7.27 o 
  -2 -12   5       95.97      102.68     16.77 o 
  -1 -12   5       30.95       25.43     12.71 o 
   0 -12   5      233.59      216.11     24.54 o 
   1 -12   5      229.57      205.20     25.91 o 
   2 -12   5       54.04       75.67     19.09 o 
   3 -12   5       88.63       87.26     22.50 o 
   4 -12   5      249.77      262.20     19.97 o 
   5 -12   5       31.06       63.11     17.07 o 
   6 -12   5      156.79      149.92     27.95 o 
  -7 -11   5        6.91       27.95     23.86 o 
  -6 -11   5       33.62       28.63     22.50 o 
  -5 -11   5      290.35      280.72     12.89 o 
  -4 -11   5        1.26        2.34      7.26 o 
  -3 -11   5      181.65      186.22      9.70 o 
  -2 -11   5      284.86      298.87     11.16 o 
  -1 -11   5       67.71       77.26     12.94 o 
   0 -11   5       73.78       42.27     18.41 o 
   1 -11   5       99.92      102.35      9.47 o 
   2 -11   5       12.29       11.59      9.46 o 
   3 -11   5        9.54       14.92     13.25 o 
   4 -11   5        0.09        8.06     12.77 o 
   5 -11   5        9.87       18.48     13.95 o 
   6 -11   5        6.17        8.56     13.73 o 
  -7 -10   5        2.93       23.86     27.95 o 
  -6 -10   5       12.20       22.51     14.00 o 
  -5 -10   5        1.83       17.76      8.70 o 
  -4 -10   5        0.87        3.13      6.32 o 
  -3 -10   5        0.11       10.28      6.23 o 
  -2 -10   5        7.55       10.26      3.52 o 
  -1 -10   5       14.92       25.37     11.14 o 
   0 -10   5       12.61        8.18     13.63 o 
   1 -10   5        7.80       17.04      7.68 o 
   2 -10   5        1.85        3.41     17.04 o 
   3 -10   5       58.36       56.55     13.47 o 
   4 -10   5       81.41       80.22     13.68 o 
   5 -10   5      160.25      132.04     15.18 o 
   6 -10   5       25.90       18.41     13.88 o 
   7 -10   5      313.02      372.22     36.81 o 
  -7  -9   5       15.97       19.69     13.88 o 
  -6  -9   5        2.44       14.50     13.37 o 
  -5  -9   5       21.63       29.83      9.36 o 
  -4  -9   5       51.42       56.17      6.26 o 
  -3  -9   5        0.07        2.93      6.02 o 
  -2  -9   5      126.26      133.80      5.40 o 
  -1  -9   5       82.39       89.63      8.88 o 
   0  -9   5       74.29       77.03     16.36 o 
   1  -9   5      169.69      169.45     10.96 o 
   2  -9   5       52.48       44.99     13.63 o 
   3  -9   5       77.06       80.22     12.27 o 
   4  -9   5       23.11       11.80     12.51 o 
   5  -9   5        0.96        9.76     12.77 o 
   6  -9   5       44.04       64.16     14.25 o 
   7  -9   5        7.16        9.54     23.86 o 
  -8  -8   5        2.39       13.34     16.36 o 
  -7  -8   5       33.14       25.26     14.12 o 
  -6  -8   5      115.14      102.11     14.70 o 
  -5  -8   5        9.38       10.85      6.16 o 
  -4  -8   5      110.98       98.22      7.14 o 
  -3  -8   5       86.58       88.64      4.37 o 
  -2  -8   5      465.62      462.67      8.36 o 
  -1  -8   5        1.26        6.86      7.73 o 
   0  -8   5      312.38      328.04     12.61 o 
   1  -8   5       71.58       81.98      9.46 o 
   2  -8   5       44.69       62.58     10.36 o 
   3  -8   5      158.32      145.72     13.25 o 
   4  -8   5      300.04      321.80     16.63 o 
   5  -8   5      349.52      348.18     18.82 o 
   6  -8   5       67.06       93.14     13.92 o 
   7  -8   5      253.47      260.42     34.09 o 
  -8  -7   5        9.38       24.84     16.01 o 
  -7  -7   5        2.06       -3.13     12.77 o 
  -6  -7   5      322.81      326.32     19.79 o 
  -5  -7   5       79.10       72.38      5.52 o 
  -4  -7   5      120.85      117.70      5.55 o 
  -3  -7   5       15.15       17.90      4.18 o 
  -2  -7   5      429.96      432.33      7.44 o 
  -1  -7   5      127.68      119.96      9.15 o 
   0  -7   5       48.67       47.44      7.18 o 
   1  -7   5      475.96      464.72     21.82 o 
   2  -7   5      864.04      832.28     20.48 o 
   3  -7   5        1.81        3.41      9.64 o 
   4  -7   5       93.02       85.03     11.57 o 
   5  -7   5       96.27      101.84     13.43 o 
   6  -7   5       10.29       10.13     11.45 o 
   7  -7   5      111.74      119.30     25.22 o 
  -8  -6   5       97.13       96.80     27.95 o 
  -7  -6   5      231.42      221.56     30.00 o 
  -6  -6   5      131.25      129.87     11.97 o 
  -5  -6   5      341.97      374.76      8.90 o 
  -4  -6   5       25.17       18.31      4.38 o 
  -3  -6   5       90.00      101.36      4.52 o 
  -2  -6   5       17.77       27.12      5.44 o 
  -1  -6   5       65.62       81.29      7.84 o 
   0  -6   5      404.72      378.27     13.04 o 
   1  -6   5      525.07      527.70     11.62 o 
   2  -6   5      333.08      323.76     13.73 o 
   3  -6   5      364.56      380.55     15.40 o 
   4  -6   5      187.18      202.33     13.76 o 
   5  -6   5      100.02       91.66     11.95 o 
   6  -6   5      717.23      717.86     38.86 o 
   7  -6   5      527.00      602.64     40.22 o 
   8  -6   5       11.93       28.63     27.95 o 
  -8  -5   5        4.99       20.45     20.45 o 
  -7  -5   5        8.24       23.86     21.13 o 
  -6  -5   5        0.42        4.23      6.19 o 
  -5  -5   5        0.97        4.18      4.72 o 
  -4  -5   5       23.50       24.31      4.21 o 
  -3  -5   5      302.60      298.39      6.31 o 
  -2  -5   5       21.63       17.79      2.82 o 
  -1  -5   5       25.03       31.66      6.42 o 
   0  -5   5      130.66      138.68      6.20 o 
   1  -5   5       25.53       31.47      6.30 o 
   2  -5   5       94.30       86.46      9.32 o 
   3  -5   5       44.96       48.40     12.27 o 
   4  -5   5      255.90      277.36     13.92 o 
   5  -5   5        0.26        4.69      8.77 o 
   6  -5   5       15.26       12.27     16.36 o 
   7  -5   5       10.40      -12.27     23.18 o 
   8  -5   5       72.32       75.67     25.22 o 
  -8  -4   5        0.23        3.41     20.45 o 
  -7  -4   5       53.79       51.77     11.95 o 
  -6  -4   5        0.11       12.44      9.81 o 
  -5  -4   5      125.30      137.88      6.40 o 
  -4  -4   5       11.66       15.87      4.91 o 
  -3  -4   5      527.74      478.34     17.57 o 
  -2  -4   5       96.29      114.10      5.78 o 
  -1  -4   5      143.57      160.14      5.08 o 
   0  -4   5      399.96      393.51      8.27 o 
   1  -4   5      201.59      211.92      8.75 o 
   2  -4   5      690.47      714.97     16.58 o 
   3  -4   5      322.42      322.70     18.41 o 
   4  -4   5      185.70      179.29     13.63 o 
   5  -4   5      170.40      193.95     12.08 o 
   6  -4   5       98.70       85.22     23.18 o 
   7  -4   5      103.24      100.90     25.22 o 
   8  -4   5        2.22      -10.91     20.45 o 
  -9  -3   5        0.04        2.05     26.59 o 
  -8  -3   5        0.32        9.06     13.09 o 
  -7  -3   5       79.23      104.39     20.79 o 
  -6  -3   5       91.76       88.50     11.46 o 
  -5  -3   5      116.86      110.32      7.78 o 
  -4  -3   5        9.26        8.92      5.24 o 
  -3  -3   5      736.24      716.08     10.08 o 
  -2  -3   5       90.55       79.02      6.07 o 
  -1  -3   5       55.70       76.60      5.45 o 
   0  -3   5      330.46      322.97      6.56 o 
   1  -3   5       86.39       84.17      6.42 o 
   2  -3   5      187.49      191.27     11.59 o 
   3  -3   5       43.94       35.09      7.53 o 
   4  -3   5      230.62      216.48     11.59 o 
   5  -3   5       56.97       64.04      8.83 o 
   6  -3   5      469.68      465.24     21.93 o 
   7  -3   5       16.12       24.54     18.41 o 
   8  -3   5       40.43       32.04     22.50 o 
  -9  -2   5       26.91       20.78     15.56 o 
  -8  -2   5       12.80       18.44     14.07 o 
  -7  -2   5      111.27      106.12     14.23 o 
  -6  -2   5        1.04       -1.96      7.61 o 
  -5  -2   5      130.30      126.49     10.00 o 
  -4  -2   5       33.45       32.37      6.05 o 
  -3  -2   5      295.19      343.61     12.37 o 
  -2  -2   5      646.56      668.84     22.16 o 
  -1  -2   5      575.55      575.57      8.65 o 
   0  -2   5      383.55      394.80      8.07 o 
   1  -2   5     1617.65     1595.39     24.23 o 
   2  -2   5       42.63       30.37      7.18 o 
   3  -2   5     2155.80     2166.87     35.11 o 
   4  -2   5       77.39       74.19      7.10 o 
   5  -2   5      715.32      692.54     24.61 o 
   6  -2   5     1100.20     1033.73     48.06 o 
   7  -2   5        7.41       12.84     14.07 o 
   8  -2   5       23.06       25.22     25.22 o 
  -9  -1   5        0.23       -0.58     14.25 o 
  -8  -1   5       13.91        7.29      9.90 o 
  -7  -1   5       35.36       43.77      9.46 o 
  -6  -1   5       26.11       11.76     10.96 o 
  -5  -1   5       42.51       28.63      9.54 o 
  -4  -1   5      373.26      397.65     17.47 o 
  -3  -1   5      455.44      412.75      8.76 o 
  -2  -1   5      129.20      125.44     12.27 o 
  -1  -1   5       14.06       10.02      4.81 o 
   0  -1   5       66.70       63.21      5.43 o 
   1  -1   5       14.07       27.27     10.91 o 
   2  -1   5       86.54       91.50      7.18 o 
   3  -1   5       63.03       62.51      5.16 o 
   4  -1   5        1.06        7.83      3.97 o 
   5  -1   5       33.52       35.84     11.63 o 
   6  -1   5       89.11       80.13     13.88 o 
   7  -1   5        0.82       -2.01     13.43 o 
   8  -1   5        3.21       15.74     15.89 o 
  -9   0   5       21.38       18.02     17.04 o 
  -8   0   5        0.62        4.09     10.07 o 
  -7   0   5      150.52      141.01     11.42 o 
  -6   0   5        8.74       15.77      9.01 o 
  -5   0   5       53.00       63.40     11.59 o 
  -4   0   5        0.44        6.39      5.77 o 
  -3   0   5      609.01      493.79     13.68 o 
  -2   0   5      215.44      232.47     12.95 o 
  -1   0   5        2.00        2.46      5.78 o 
   0   0   5       18.56       23.03      6.49 o 
   1   0   5      141.69      104.99     11.59 o 
   2   0   5     2638.55     2685.99     42.95 o 
   3   0   5      112.99      114.06      5.36 o 
   4   0   5      983.02      991.90     10.61 o 
   5   0   5      538.07      554.26     15.91 o 
   6   0   5      273.47      301.96     19.97 o 
   7   0   5       34.55       50.38     14.92 o 
   8   0   5        0.92       -2.57     14.85 o 
  -9   1   5        0.00        5.98     12.03 o 
  -8   1   5       34.02       38.10     10.93 o 
  -7   1   5       19.59       20.79     10.61 o 
  -6   1   5       95.95       79.76     17.72 o 
  -5   1   5       35.13       34.65      8.68 o 
  -4   1   5      913.66      817.39     25.22 o 
  -3   1   5      133.67      126.12     11.59 o 
  -2   1   5       50.93       50.45      8.86 o 
  -1   1   5      544.39      451.98     15.00 o 
   0   1   5     1274.05     1132.84     15.22 o 
   1   1   5      829.65      781.26     22.50 o 
   2   1   5       17.61       19.59      6.49 o 
   3   1   5        1.07        0.29      3.49 o 
   4   1   5       51.59       40.92      7.05 o 
   5   1   5        9.15        3.77      7.19 o 
   6   1   5      115.39      136.76     15.66 o 
   7   1   5        5.70       12.81     13.73 o 
   8   1   5       62.86       76.69     16.50 o 
  -9   2   5        5.32        6.52     12.71 o 
  -8   2   5       30.89       25.64     13.39 o 
  -7   2   5        1.69        3.94     11.63 o 
  -6   2   5       32.51       40.22     17.72 o 
  -5   2   5      203.58      201.79     20.45 o 
  -3   2   5        0.25        1.36      8.18 o 
  -2   2   5      163.90      133.62      8.86 o 
  -1   2   5       44.81       31.36     10.91 o 
   0   2   5      161.32      178.78      7.94 o 
   1   2   5        1.05        4.37      7.82 o 
   2   2   5     1459.53     1599.84     23.49 o 
   3   2   5      578.33      547.46     15.71 o 
   4   2   5       22.03       19.42      7.36 o 
   5   2   5     1684.56     1741.37     25.30 o 
   6   2   5      498.13      469.32     22.41 o 
   7   2   5      280.09      304.02     21.45 o 
   8   2   5        1.97        1.32     16.79 o 
  -9   3   5       21.79       19.05     21.47 o 
  -8   3   5      116.21      143.96     15.91 o 
  -7   3   5        1.10       10.96     11.63 o 
  -6   3   5       58.78       53.54     11.45 o 
  -5   3   5      230.39      233.83     19.77 o 
  -3   3   5        3.82        6.14      8.18 o 
  -2   3   5     1567.26     1419.35     17.72 o 
  -1   3   5      183.82      169.73      8.05 o 
   0   3   5       78.28       73.74      4.77 o 
   1   3   5       65.59      102.98     10.12 o 
   2   3   5      415.79      415.65     12.15 o 
   3   3   5        3.08       10.70      7.94 o 
   4   3   5       48.55       47.13      9.32 o 
   5   3   5       35.76       30.00     14.32 o 
   6   3   5       11.62       13.80     11.45 o 
   7   3   5       39.57       51.13     21.13 o 
  -9   4   5       22.22       27.23     16.30 o 
  -8   4   5        9.14        8.10     14.07 o 
  -7   4   5       26.07       20.70     12.60 o 
  -6   4   5        7.36        9.43      9.87 o 
  -5   4   5      167.75      172.48     20.45 o 
  -2   4   5      130.76      143.16      5.45 o 
  -1   4   5     1690.56     1783.36     18.16 o 
   0   4   5        5.46        8.31      6.13 o 
   1   4   5      562.93      637.40     13.33 o 
   2   4   5      506.92      516.54     13.51 o 
   3   4   5       46.34       41.59     12.95 o 
   4   4   5        0.04       -3.41     15.00 o 
   5   4   5      280.71      292.46     26.59 o 
   6   4   5       21.45       18.41     16.36 o 
   7   4   5        2.19        8.18     16.36 o 
  -8   5   5        0.20        8.16     13.95 o 
  -7   5   5       70.32       58.30     14.17 o 
  -6   5   5       64.20       57.26     19.77 o 
  -5   5   5       15.90       26.59     15.68 o 
  -2   5   5      230.18      231.10     17.72 o 
  -1   5   5      238.88      231.85      8.68 o 
   0   5   5     3309.76     3143.84     18.97 o 
   1   5   5      124.51      128.42      7.81 o 
   2   5   5        0.80        5.11      9.64 o 
   3   5   5       96.95       87.26     17.72 o 
   4   5   5      224.26      202.71     21.13 o 
   5   5   5      135.20      142.19     14.37 o 
   6   5   5       15.49       16.36     19.09 o 
   7   5   5        2.34       12.95     20.45 o 
  -8   6   5       85.31       91.05     20.11 o 
  -7   6   5       96.03      106.74     15.53 o 
  -6   6   5      232.53      218.15     23.86 o 
  -5   6   5       13.41        9.54     15.00 o 
  -4   6   5      333.09      371.54     24.54 o 
  -3   6   5        5.27        2.05     10.91 o 
  -2   6   5      157.19      128.81     13.29 o 
  -1   6   5      119.96      166.57     10.23 o 
   0   6   5      434.01      406.75     14.68 o 
   1   6   5     3005.58     3191.69     49.65 o 
   2   6   5      772.59      757.00     15.13 o 
   3   6   5      220.94      231.57     12.45 o 
   4   6   5      210.23      201.36     14.85 o 
   5   6   5      668.02      608.51     22.64 o 
   6   6   5        2.39        8.15     11.80 o 
   7   6   5        4.92       -1.36     21.13 o 
  -8   7   5       71.32      100.98     19.41 o 
  -7   7   5      565.60      618.41     32.38 o 
  -6   7   5      168.45      192.93     22.50 o 
  -5   7   5        0.02       15.35     12.95 o 
  -4   7   5       81.64       78.74     11.45 o 
  -3   7   5       25.53       45.01     10.36 o 
  -2   7   5      546.38      445.87     14.31 o 
  -1   7   5       31.36       32.05      5.34 o 
   0   7   5       10.79        8.68      5.73 o 
   1   7   5       49.29       49.08      5.54 o 
   2   7   5      497.47      510.75     10.37 o 
   3   7   5        8.43       12.68      6.87 o 
   4   7   5       72.55       66.62     13.63 o 
   5   7   5        1.14        8.14     11.74 o 
   6   7   5       35.76       47.66     17.72 o 
   7   7   5       47.53       64.76     23.18 o 
  -8   8   5       10.97        6.30     15.04 o 
  -7   8   5      169.69      201.51     20.00 o 
  -6   8   5      337.74      386.54     30.00 o 
  -5   8   5      727.67      788.15     26.25 o 
  -4   8   5      273.81      271.01     16.01 o 
  -3   8   5       14.94       36.26     10.57 o 
  -2   8   5      127.31      148.94     10.22 o 
  -1   8   5       53.53       45.37      7.54 o 
   0   8   5       14.79       15.21      7.08 o 
   1   8   5       36.83       37.53      5.03 o 
   2   8   5        9.91       18.34      5.71 o 
   3   8   5      295.32      298.40     11.68 o 
   4   8   5      134.07      148.97     11.41 o 
   5   8   5      159.83      159.05     13.74 o 
   6   8   5       30.59       33.45     12.43 o 
  -7   9   5       57.84       50.45     25.22 o 
  -6   9   5       45.39       77.72     23.18 o 
  -5   9   5      825.82      856.96     24.89 o 
  -4   9   5      136.84      173.92     22.84 o 
  -3   9   5      418.48      368.49     14.81 o 
  -2   9   5        7.85       14.81      7.89 o 
  -1   9   5      201.21      195.00      9.86 o 
   0   9   5      103.91       81.30      7.19 o 
   1   9   5       70.01       60.36      6.24 o 
   2   9   5       46.18       51.66      5.97 o 
   3   9   5        2.50        4.30      8.10 o 
   4   9   5      493.88      497.43     21.09 o 
   5   9   5        1.47       11.10      9.74 o 
   6   9   5       72.14       59.23     16.30 o 
  -7  10   5        4.99       29.31     24.54 o 
  -6  10   5        1.91       11.59     21.82 o 
  -5  10   5      226.38      209.03     17.03 o 
  -4  10   5       99.80      127.35     15.13 o 
  -3  10   5      408.18      388.58     15.71 o 
  -2  10   5     1016.74     1045.57     23.41 o 
  -1  10   5       91.84       83.83      7.60 o 
   0  10   5      112.69      125.69      8.41 o 
   1  10   5      485.46      487.04     11.51 o 
   2  10   5       16.66       24.69      6.81 o 
   3  10   5       27.99       36.34     10.17 o 
   4  10   5      253.72      251.45     15.56 o 
   5  10   5        9.64       13.40     12.19 o 
  -7  11   5       38.82       57.26     24.54 o 
  -6  11   5       83.23       68.17     20.45 o 
  -5  11   5       67.66       67.78     14.07 o 
  -4  11   5        3.61        3.65     10.89 o 
  -3  11   5      388.43      402.41     17.00 o 
  -2  11   5      224.60      263.68     14.12 o 
  -1  11   5      341.74      333.08     11.07 o 
   0  11   5       38.94       50.12      7.12 o 
   1  11   5        1.53       14.85      8.99 o 
   2  11   5      150.36      157.59     12.56 o 
   3  11   5       44.60       44.61     11.13 o 
   4  11   5       28.42       23.17     12.09 o 
   5  11   5        2.09        9.54     12.45 o 
  -6  12   5       50.61       41.59     25.91 o 
  -5  12   5       17.34       32.38     12.53 o 
  -4  12   5        3.27        3.14     10.36 o 
  -3  12   5       47.66       41.36     10.23 o 
  -2  12   5      151.44      147.21     12.40 o 
  -1  12   5      399.12      378.58     12.34 o 
   0  12   5      694.27      691.38     18.28 o 
   1  12   5      738.23      709.32     18.41 o 
   2  12   5      272.52      294.22     13.97 o 
   3  12   5        3.15       14.33     15.04 o 
   4  12   5      151.04      149.21     18.78 o 
  -6  13   5        3.16       17.72     23.18 o 
  -5  13   5       33.33       58.63     20.45 o 
  -4  13   5        0.06        6.77     10.17 o 
  -3  13   5       20.46       29.97     10.30 o 
  -2  13   5       23.07       28.80     10.72 o 
  -1  13   5       79.89       91.56      8.68 o 
   0  13   5       19.18       37.45     10.00 o 
   1  13   5       46.27       60.91     10.46 o 
   2  13   5       12.31       12.01     10.35 o 
   3  13   5       16.83       26.93     14.30 o 
   4  13   5       57.83       61.30     17.69 o 
  -5  14   5        1.70        3.41     19.77 o 
  -4  14   5        4.12        5.46     12.02 o 
  -3  14   5        3.41       18.07     10.89 o 
  -2  14   5        0.79        4.71     10.50 o 
  -1  14   5        9.84       10.48      9.97 o 
   0  14   5      421.91      371.94     16.06 o 
   1  14   5      316.47      294.29     15.64 o 
   2  14   5      294.35      293.96     15.74 o 
   3  14   5       47.96       58.82     14.78 o 
  -4  15   5        0.25        0.86     12.04 o 
  -3  15   5        0.89       -8.68     12.13 o 
  -2  15   5        3.36       19.91     12.55 o 
  -1  15   5       39.12       43.00     11.75 o 
   0  15   5        0.01       11.45     10.35 o 
   1  15   5        7.13        8.54     10.73 o 
   2  15   5      165.79      165.05     14.39 o 
  -2  16   5       13.38       27.66     12.94 o 
  -1  16   5        3.20       18.61     13.60 o 
   0  16   5       34.13       54.25     12.64 o 
  -2 -17   6       16.08       35.40     18.15 o 
  -1 -17   6        0.03       23.18     23.86 o 
   0 -17   6       18.76       47.04     24.54 o 
   1 -17   6       10.51       20.45     24.54 o 
   2 -17   6        0.04       21.13     21.13 o 
  -3 -16   6        1.61        1.31     15.18 o 
  -2 -16   6       23.97       40.66     14.92 o 
  -1 -16   6        0.02        8.68     13.23 o 
   0 -16   6       32.35       36.81     21.82 o 
   1 -16   6       15.60       31.36     22.50 o 
   2 -16   6        6.38        7.50     21.13 o 
   3 -16   6       16.92       21.82     20.45 o 
  -4 -15   6        2.33        9.67     16.10 o 
  -3 -15   6       11.79       27.41     15.22 o 
  -2 -15   6        0.12       22.40     14.73 o 
  -1 -15   6      178.09      143.16     23.18 o 
   0 -15   6       34.61       51.81     23.18 o 
   1 -15   6       39.14       60.67     21.82 o 
   2 -15   6        0.70       15.00     21.13 o 
   3 -15   6        1.03       11.59     20.45 o 
   4 -15   6        0.32        8.60     15.13 o 
  -5 -14   6       17.45       21.13     24.54 o 
  -4 -14   6        3.90       26.48     12.02 o 
  -3 -14   6        1.70        8.08     15.13 o 
  -2 -14   6       45.44       55.78     10.51 o 
  -1 -14   6       47.79       57.26     18.41 o 
   0 -14   6      151.39      130.89     22.50 o 
   1 -14   6      103.57      116.57     24.54 o 
   2 -14   6      221.67      216.79     28.63 o 
   3 -14   6       55.57       48.47     15.62 o 
   4 -14   6      250.27      215.07     20.97 o 
   5 -14   6       19.45       23.73     17.11 o 
  -6 -13   6        0.60       -4.77     24.54 o 
  -5 -13   6       11.45        9.31     15.22 o 
  -4 -13   6      184.25      196.31     14.78 o 
  -3 -13   6        0.30       10.14     10.58 o 
  -2 -13   6       87.49       78.64     10.24 o 
  -1 -13   6       33.25       39.54     16.36 o 
   0 -13   6      215.46      186.11     22.50 o 
   1 -13   6       33.73       29.31     18.41 o 
   2 -13   6       28.75       42.27     20.45 o 
   3 -13   6       66.73       93.00     17.38 o 
   4 -13   6       20.66       43.94     14.25 o 
   5 -13   6        1.11       -6.82     16.10 o 
  -6 -12   6      117.49      118.09     19.65 o 
  -5 -12   6       23.47       21.39     11.03 o 
  -4 -12   6        0.16        3.05     10.62 o 
  -3 -12   6       29.01       43.72      8.01 o 
  -2 -12   6        2.64        5.53      7.67 o 
  -1 -12   6        0.01        1.36     17.72 o 
   0 -12   6        0.36        4.09     15.00 o 
   1 -12   6       42.22       27.27     19.09 o 
   2 -12   6      151.05      141.59     12.44 o 
   3 -12   6       10.23       10.44     13.20 o 
   4 -12   6      129.54      111.05     16.37 o 
   5 -12   6       35.73       57.66     16.70 o 
   6 -12   6        0.48       12.22     15.53 o 
  -7 -11   6       19.43        9.54     24.54 o 
  -6 -11   6        0.40       12.69     13.58 o 
  -5 -11   6       90.93       99.35     11.02 o 
  -4 -11   6        0.10        7.95     10.46 o 
  -3 -11   6        9.27       11.95      6.93 o 
  -2 -11   6       88.96       93.09      8.71 o 
  -1 -11   6      283.08      258.33     16.79 o 
   0 -11   6        0.00        4.09     15.68 o 
   1 -11   6        4.33       10.65      8.77 o 
   2 -11   6      133.48      119.97     17.72 o 
   3 -11   6      103.48       91.70     14.44 o 
   4 -11   6      176.93      186.68     17.33 o 
   5 -11   6       68.37       83.39     16.30 o 
   6 -11   6       51.31       66.37     20.45 o 
  -7 -10   6        1.54        7.39     15.37 o 
  -6 -10   6      333.65      354.77     21.46 o 
  -5 -10   6       40.60       43.59      8.95 o 
  -4 -10   6      219.26      205.09     12.88 o 
  -3 -10   6      166.95      169.20      9.00 o 
  -2 -10   6        0.12        6.06      4.37 o 
  -1 -10   6      119.74      149.64     14.17 o 
   0 -10   6      883.11      852.16     34.77 o 
   1 -10   6      199.60      213.26     21.13 o 
   2 -10   6        7.12        2.57      8.35 o 
   3 -10   6      667.87      627.85     29.66 o 
   4 -10   6      245.80      231.49     17.84 o 
   5 -10   6       26.84       35.10     14.55 o 
   6 -10   6       40.14       52.28     15.04 o 
   7 -10   6      200.00      182.70     28.63 o 
  -7  -9   6        9.36       19.07     14.08 o 
  -6  -9   6       30.50       32.66     17.72 o 
  -5  -9   6      148.78      143.33     10.23 o 
  -4  -9   6        0.39        9.10      5.25 o 
  -3  -9   6       81.65       82.83      4.89 o 
  -2  -9   6      149.57      158.79      6.34 o 
  -1  -9   6      436.15      466.24     14.67 o 
   0  -9   6       17.45       22.48      7.72 o 
   1  -9   6        0.73       13.92      8.15 o 
   2  -9   6        0.34        1.58      7.98 o 
   3  -9   6       69.55       65.88     12.99 o 
   4  -9   6      303.89      282.36     17.96 o 
   5  -9   6      141.14      158.84     16.38 o 
   6  -9   6       66.75       82.12     14.65 o 
   7  -9   6       56.82       30.00     21.82 o 
  -8  -8   6        4.86        4.31     15.22 o 
  -7  -8   6       98.84       83.85     15.89 o 
  -6  -8   6        3.78       16.35     13.92 o 
  -5  -8   6       88.66      106.47     10.67 o 
  -4  -8   6      156.37      163.86      5.89 o 
  -3  -8   6       15.52       15.64      3.86 o 
  -2  -8   6      277.75      277.58      7.14 o 
  -1  -8   6      671.94      654.50     15.99 o 
   0  -8   6       13.85       13.26      7.68 o 
   1  -8   6      104.60       94.29      8.06 o 
   2  -8   6      771.56      747.51     21.21 o 
   3  -8   6     1022.62      966.46     42.95 o 
   4  -8   6      695.75      677.00     22.16 o 
   5  -8   6       33.87       35.93     12.71 o 
   6  -8   6        0.01       11.37     12.73 o 
   7  -8   6       57.06       68.85     25.91 o 
  -8  -7   6        0.19        6.67     16.70 o 
  -7  -7   6       40.49       49.16     19.77 o 
  -6  -7   6      112.47      114.80     10.62 o 
  -5  -7   6      158.90      153.95      6.69 o 
  -4  -7   6      289.12      298.12      7.92 o 
  -3  -7   6      219.26      216.79      5.93 o 
  -2  -7   6     1628.35     1547.83     13.35 o 
  -1  -7   6       39.67       39.28      7.59 o 
   0  -7   6      712.04      696.48     16.36 o 
   1  -7   6       26.93       21.49      6.42 o 
   2  -7   6        0.27        5.85      9.12 o 
   3  -7   6       24.95        8.65      9.32 o 
   4  -7   6       14.50       24.68     10.77 o 
   5  -7   6       43.79       42.14     11.54 o 
   6  -7   6      544.89      507.20     34.77 o 
   7  -7   6      102.51      134.98     30.00 o 
  -8  -6   6       17.13        3.41     25.91 o 
  -7  -6   6      129.40      141.80     26.59 o 
  -6  -6   6        6.91        8.52      6.34 o 
  -5  -6   6      353.20      360.30      8.67 o 
  -4  -6   6        8.40        9.29      3.95 o 
  -3  -6   6     1061.62     1078.90     18.01 o 
  -2  -6   6        4.18       11.59      3.18 o 
  -1  -6   6      607.24      620.16     19.77 o 
   0  -6   6     2673.98     2826.67     21.06 o 
   1  -6   6      150.33      148.62      8.45 o 
   2  -6   6      640.76      646.51     18.07 o 
   3  -6   6      909.49      917.27     21.90 o 
   4  -6   6      180.39      185.03     13.76 o 
   5  -6   6       22.40       24.03     10.46 o 
   6  -6   6      153.00      148.62     25.22 o 
   7  -6   6      221.82      201.11     30.68 o 
  -8  -5   6        5.16        6.82     25.22 o 
  -7  -5   6        0.81        8.69     10.31 o 
  -6  -5   6      245.52      235.88     14.86 o 
  -5  -5   6        0.05        5.52      6.66 o 
  -4  -5   6      136.76      131.36      6.83 o 
  -3  -5   6      213.99      210.73      7.97 o 
  -2  -5   6      456.86      454.24      9.59 o 
  -1  -5   6      258.92      268.98      7.54 o 
   0  -5   6       12.49       15.51      5.47 o 
   1  -5   6       16.26       26.27      6.42 o 
   2  -5   6     1208.00     1154.42     28.63 o 
   3  -5   6       78.49       72.45     10.31 o 
   4  -5   6        2.11        6.36      8.95 o 
   5  -5   6       84.07       87.51     10.94 o 
   6  -5   6        7.04        8.86     17.04 o 
   7  -5   6        2.85        0.00     22.50 o 
   8  -5   6       20.18       28.63     28.63 o 
  -8  -4   6       99.78       73.63     26.59 o 
  -7  -4   6       58.75       47.81     12.23 o 
  -6  -4   6       26.63       48.25      9.47 o 
  -5  -4   6        0.26        6.45      5.64 o 
  -4  -4   6        5.39        4.09      8.18 o 
  -3  -4   6      236.65      274.17      8.94 o 
  -2  -4   6       97.66      102.76      6.39 o 
  -1  -4   6     3865.07     4124.83     22.27 o 
   0  -4   6        6.49        6.26      5.06 o 
   1  -4   6      106.22      121.26      6.78 o 
   2  -4   6      200.79      178.76      9.04 o 
   3  -4   6     3086.46     3038.61     34.39 o 
   4  -4   6       12.85       14.40      2.51 o 
   5  -4   6       60.12       53.29      8.11 o 
   6  -4   6      361.12      406.99     32.72 o 
   7  -4   6        9.19       15.00     22.50 o 
   8  -4   6      171.73      196.34     32.72 o 
  -9  -3   6        0.01       11.59     21.82 o 
  -8  -3   6       25.83       37.49     13.83 o 
  -7  -3   6      119.38      128.26     14.50 o 
  -6  -3   6      382.16      352.14     14.86 o 
  -5  -3   6       70.51       67.49      8.54 o 
  -4  -3   6        7.42        7.60      4.64 o 
  -3  -3   6     2438.69     2429.67     38.18 o 
  -2  -3   6       68.56       59.75      5.60 o 
  -1  -3   6     2071.43     2072.84     18.38 o 
   0  -3   6      297.77      305.32      7.33 o 
   1  -3   6       86.82       78.12      7.08 o 
   2  -3   6      365.36      312.29     10.27 o 
   3  -3   6       35.38       43.27      7.82 o 
   4  -3   6      494.98      479.88     25.40 o 
   5  -3   6       63.21       51.59      8.10 o 
   6  -3   6       57.64       54.97     13.68 o 
   7  -3   6        7.96       13.63     23.18 o 
   8  -3   6        2.56        2.73     25.22 o 
  -9  -2   6      185.60      217.60     20.95 o 
  -8  -2   6      160.83      134.10     17.03 o 
  -7  -2   6      123.59      120.87     15.07 o 
  -6  -2   6      562.00      618.00     16.95 o 
  -5  -2   6        3.31        7.87      6.92 o 
  -4  -2   6      479.12      527.27     11.97 o 
  -3  -2   6       21.28       22.06      3.61 o 
  -2  -2   6      124.67      128.43      8.42 o 
  -1  -2   6     4556.50     5049.91     27.54 o 
   0  -2   6     1677.43     1760.06     16.06 o 
   1  -2   6     8207.88     8669.31     60.46 o 
   2  -2   6     2272.57     2424.34     26.85 o 
   3  -2   6      262.44      245.38     10.59 o 
   4  -2   6        3.54        4.52      4.53 o 
   5  -2   6      756.01      696.06     23.14 o 
   6  -2   6      577.78      545.75     24.57 o 
   7  -2   6        2.39       10.13     12.51 o 
   8  -2   6        8.05        0.00     25.91 o 
  -9  -1   6       12.17       16.21     15.51 o 
  -8  -1   6       30.04       35.83     13.43 o 
  -7  -1   6      113.76      101.91     14.55 o 
  -6  -1   6      127.74      123.65     10.20 o 
  -5  -1   6       51.67       56.99      8.52 o 
  -4  -1   6       92.54       97.99      6.86 o 
  -3  -1   6     1046.84     1023.11     19.04 o 
  -2  -1   6       99.84      115.56      4.03 o 
  -1  -1   6       19.76       24.54      6.49 o 
   0  -1   6      529.77      480.78     23.52 o 
   1  -1   6      677.40      624.49     15.43 o 
   2  -1   6      154.57      149.62      8.95 o 
   3  -1   6       69.26       80.03      6.12 o 
   4  -1   6      168.94      148.49      6.55 o 
   5  -1   6        7.98       18.93     12.51 o 
   6  -1   6      212.95      210.21     18.30 o 
   7  -1   6        2.50       -2.79     15.13 o 
   8  -1   6        8.25       11.20     16.79 o 
  -9   0   6       46.65       22.40     14.55 o 
  -8   0   6      222.31      221.33     14.13 o 
  -7   0   6      220.95      215.58     13.22 o 
  -6   0   6        0.69        2.43     11.06 o 
  -5   0   6      136.70      147.93     12.95 o 
  -4   0   6      356.14      404.26     21.13 o 
  -3   0   6       18.50       12.73      6.49 o 
  -1   0   6       77.93       60.33      7.53 o 
   0   0   6      539.98      580.57     15.68 o 
   1   0   6      130.37      171.79     15.00 o 
   2   0   6     2828.30     2733.71     45.68 o 
   3   0   6     2701.49     2785.41     35.96 o 
   4   0   6      207.61      212.41      6.57 o 
   5   0   6      153.86      164.73      9.97 o 
   6   0   6       61.43       58.94     13.68 o 
   7   0   6        0.00       12.96     14.44 o 
   8   0   6        0.28        3.21     15.66 o 
  -9   1   6       30.66       43.01     16.05 o 
  -8   1   6       19.31       18.71     10.79 o 
  -7   1   6      506.40      528.27     16.98 o 
  -6   1   6       81.39       84.89     12.29 o 
  -5   1   6      242.46      241.56     14.66 o 
  -4   1   6      264.27      278.14     17.04 o 
  -3   1   6      116.13      120.67     11.59 o 
  -1   1   6        4.15        6.14      8.86 o 
   0   1   6      742.84      707.09     13.76 o 
   1   1   6      147.79      115.89     12.27 o 
   2   1   6      254.59      233.83     17.72 o 
   3   1   6       13.08       11.62      4.47 o 
   4   1   6       10.05        9.18      3.15 o 
   5   1   6      187.49      203.90     11.34 o 
   6   1   6      127.68      120.97     15.40 o 
   7   1   6        1.00       12.71     13.73 o 
   8   1   6        1.09       22.83     15.26 o 
  -9   2   6       10.81       13.77     16.85 o 
  -8   2   6       48.38       48.15     11.21 o 
  -7   2   6      199.27      178.13     12.90 o 
  -6   2   6      150.33      162.16     18.07 o 
  -5   2   6     1494.23     1541.38     42.95 o 
  -4   2   6        0.00        0.68     10.23 o 
  -3   2   6     1514.12     1691.36     28.63 o 
  -1   2   6     1538.77     1747.26     31.36 o 
   1   2   6     1316.57     1524.19     24.34 o 
   2   2   6      541.31      636.65     14.07 o 
   3   2   6       43.26       65.77      9.32 o 
   4   2   6      599.40      584.15     17.01 o 
   5   2   6      296.57      252.20     12.29 o 
   6   2   6       33.68       38.42     13.73 o 
   7   2   6       88.81       96.06     16.85 o 
  -9   3   6        3.23       12.07     12.05 o 
  -8   3   6        0.20        9.34     11.19 o 
  -7   3   6       45.63       40.96     12.51 o 
  -6   3   6       16.49        8.27     10.77 o 
  -5   3   6        1.26       10.23     15.00 o 
  -4   3   6      558.85      516.07     19.77 o 
  -3   3   6       14.19       12.95      8.18 o 
  -1   3   6        6.44       10.91     10.23 o 
   0   3   6     1211.09     1127.83     16.64 o 
   1   3   6      231.54      222.75     12.41 o 
   2   3   6      231.26      226.51     10.62 o 
   3   3   6       74.45       80.64     10.57 o 
   4   3   6       21.96       12.27     13.63 o 
   5   3   6        0.15        5.45     17.72 o 
   6   3   6        1.28        5.45     18.41 o 
   7   3   6        0.53        8.18     18.41 o 
  -8   4   6      305.36      347.28     21.92 o 
  -7   4   6       24.12       32.72     12.53 o 
  -6   4   6       81.76       91.35     18.41 o 
  -5   4   6       77.42       82.49     17.72 o 
  -4   4   6       50.97       40.90     10.23 o 
  -3   4   6     1041.43     1097.58     20.45 o 
  -1   4   6     1967.44     2131.03     20.66 o 
   0   4   6      898.62      979.07     11.75 o 
   1   4   6       52.39       44.47      7.41 o 
   2   4   6     1238.81     1316.88     26.27 o 
   3   4   6       20.14       19.09     15.00 o 
   4   4   6        0.78        4.09     15.68 o 
   5   4   6      207.68      204.92     15.40 o 
   6   4   6        9.92       11.59     19.09 o 
   7   4   6       72.32       68.17     23.86 o 
  -8   5   6      152.55      213.63     19.12 o 
  -7   5   6        0.82       12.79     13.88 o 
  -6   5   6        1.86       13.63     14.32 o 
  -5   5   6       19.81       36.13     15.68 o 
  -3   5   6      576.38      552.88     13.63 o 
  -2   5   6      370.42      359.27     21.13 o 
  -1   5   6      280.02      270.73     13.96 o 
   0   5   6      304.12      282.42     10.17 o 
   1   5   6        9.83        5.19      6.82 o 
   2   5   6       50.82       41.10     10.77 o 
   3   5   6       98.78      101.20     10.22 o 
   4   5   6        2.80       24.47     17.38 o 
   5   5   6      232.77      256.13     17.03 o 
   6   5   6        0.90       -0.86     11.06 o 
   7   5   6       14.94       17.72     17.72 o 
  -8   6   6       92.06      128.62     18.03 o 
  -7   6   6       41.27       66.14     14.94 o 
  -6   6   6      208.85      222.92     24.54 o 
  -5   6   6        3.29        2.73     13.63 o 
  -4   6   6       70.48       87.94     16.36 o 
  -3   6   6      161.75      144.08     11.25 o 
  -2   6   6      155.75      138.39     16.36 o 
  -1   6   6      424.14      458.65     14.18 o 
   0   6   6        8.16       16.92      4.14 o 
   1   6   6      149.79      145.79      9.18 o 
   2   6   6      519.46      581.86     13.03 o 
   3   6   6     1524.79     1567.81     25.37 o 
   4   6   6      560.65      554.49     17.77 o 
   5   6   6       25.65       30.35     11.54 o 
   6   6   6        1.33       -2.24     12.60 o 
   7   6   6       24.42       32.72     19.77 o 
  -8   7   6        2.70       10.94     16.58 o 
  -7   7   6      370.36      372.91     42.61 o 
  -6   7   6        2.20       11.59     15.68 o 
  -5   7   6      110.10      117.94     21.13 o 
  -4   7   6      183.98      133.62     19.77 o 
  -3   7   6        2.65        1.04      4.58 o 
  -2   7   6      269.31      234.65     14.07 o 
  -1   7   6        1.59        8.60      6.19 o 
   0   7   6      248.44      224.24      7.24 o 
   1   7   6        3.90        5.49      5.28 o 
   2   7   6      156.94      157.35     12.76 o 
   3   7   6      141.42      142.35      9.74 o 
   4   7   6       51.94       62.06     11.40 o 
   5   7   6        1.17       -2.91     12.29 o 
   6   7   6       17.26       26.40     14.17 o 
  -8   8   6       27.44       36.85     18.07 o 
  -7   8   6      235.86      245.42     30.00 o 
  -6   8   6      125.38      138.39     21.82 o 
  -5   8   6      226.44      227.16     15.62 o 
  -4   8   6      772.12      791.23     23.77 o 
  -3   8   6      193.69      162.14     13.20 o 
  -2   8   6      247.06      224.21     21.82 o 
  -1   8   6      120.28       88.60      9.30 o 
   0   8   6      123.61      116.13      9.72 o 
   1   8   6      961.03     1016.58     13.89 o 
   2   8   6       50.52       59.43      6.79 o 
   3   8   6      381.69      418.25     13.31 o 
   4   8   6      536.72      533.83     15.80 o 
   5   8   6      354.94      337.46     15.25 o 
   6   8   6      110.45      116.22     14.23 o 
  -7   9   6        4.84       21.82     21.82 o 
  -6   9   6        0.66       16.36     21.13 o 
  -5   9   6       90.24      110.40     14.55 o 
  -4   9   6      196.76      203.98     15.66 o 
  -3   9   6        3.13        7.62     11.94 o 
  -2   9   6        5.44       17.40     10.31 o 
  -1   9   6        7.16        4.25      8.27 o 
   0   9   6      428.14      421.40     12.67 o 
   1   9   6       31.54       23.27      6.35 o 
   2   9   6      100.84      119.10      7.41 o 
   3   9   6        6.65       11.54      7.88 o 
   4   9   6       33.24       30.99      9.74 o 
   5   9   6        5.96        4.84     10.12 o 
   6   9   6        3.99        9.34     11.99 o 
  -7  10   6        3.63       15.68     19.09 o 
  -6  10   6       37.15       49.08     21.82 o 
  -5  10   6       86.26       67.41     14.41 o 
  -4  10   6      141.53      131.11     17.38 o 
  -3  10   6      311.44      285.99     17.84 o 
  -2  10   6      696.70      691.09     23.29 o 
  -1  10   6      492.32      438.41     12.24 o 
   0  10   6      891.36      861.85     17.38 o 
   1  10   6      503.87      469.39     21.55 o 
   2  10   6        5.58       11.34      9.06 o 
   3  10   6      292.76      307.56     15.31 o 
   4  10   6      407.53      403.20     18.00 o 
   5  10   6       36.12       31.97     11.81 o 
  -7  11   6       16.06       23.18     23.18 o 
  -6  11   6       11.75        4.09     21.82 o 
  -5  11   6        0.04        5.29     13.20 o 
  -4  11   6       36.24       36.47     13.02 o 
  -3  11   6      101.46       96.72     14.07 o 
  -2  11   6       78.91       82.01     11.60 o 
  -1  11   6       15.80       30.90      7.61 o 
   0  11   6        4.78       11.37      7.24 o 
   1  11   6        2.35        4.29     11.13 o 
   2  11   6       11.04       25.62     15.68 o 
   3  11   6      235.58      215.96     20.11 o 
   4  11   6       32.35       22.76     16.14 o 
   5  11   6       12.89       19.96     15.18 o 
  -6  12   6       20.52       14.32     20.45 o 
  -5  12   6        0.29        8.44     13.47 o 
  -4  12   6        6.85       16.36     13.50 o 
  -3  12   6        8.88        7.46     11.95 o 
  -2  12   6       55.16       41.31     10.63 o 
  -1  12   6      256.36      249.36     11.02 o 
   0  12   6       84.23       95.30     11.02 o 
   1  12   6      231.94      222.88     15.72 o 
   2  12   6      131.49      138.54     15.48 o 
   3  12   6      436.37      405.06     24.53 o 
   4  12   6        6.26        5.19     16.58 o 
  -5  13   6        8.03       11.68     14.17 o 
  -4  13   6       39.18       38.91     13.95 o 
  -3  13   6        6.42        6.23     12.71 o 
  -2  13   6       16.52       14.05      9.13 o 
  -1  13   6       72.69       79.36     11.28 o 
   0  13   6      111.30      122.87     12.25 o 
   1  13   6      183.76      164.05     14.74 o 
   2  13   6       10.77        9.05     13.35 o 
   3  13   6      132.81      145.48     16.08 o 
  -5  14   6        1.03       34.77     23.86 o 
  -4  14   6       15.94       17.37     14.65 o 
  -3  14   6        2.72        1.35     13.25 o 
  -2  14   6       22.30       18.66      9.86 o 
  -1  14   6       15.87       19.78     10.30 o 
   0  14   6       98.16      106.16     12.43 o 
   1  14   6       15.10       19.25     13.05 o 
   2  14   6      396.79      411.24     21.51 o 
  -3  15   6        0.87       10.09     24.54 o 
  -2  15   6        7.59       14.15     12.22 o 
  -1  15   6        0.09       18.48     10.88 o 
   0  15   6        1.86       10.24     10.96 o 
   1  15   6        1.73       12.14     13.62 o 
  -2 -17   7        2.68        3.41     21.13 o 
  -1 -17   7        0.74      -11.59     23.18 o 
   0 -17   7        5.95       34.09     21.82 o 
   1 -17   7        7.78       -2.73     20.45 o 
   2 -17   7       44.55       37.49     26.59 o 
  -3 -16   7      109.37      126.16     19.52 o 
  -2 -16   7       52.45       57.26     21.82 o 
  -1 -16   7       68.44       91.35     22.50 o 
   0 -16   7      120.25      102.94     26.59 o 
   1 -16   7       39.91       66.81     25.91 o 
   2 -16   7        3.38       39.54     25.91 o 
   3 -16   7        0.47       -0.91     15.82 o 
  -4 -15   7      117.22      113.68     14.43 o 
  -3 -15   7        1.19       17.88     16.79 o 
  -2 -15   7      262.72      265.61     20.18 o 
  -1 -15   7      101.05       78.40     21.13 o 
   0 -15   7       17.00       35.45     20.45 o 
   1 -15   7        3.12       12.27     21.13 o 
   2 -15   7      107.34       75.67     23.86 o 
   3 -15   7       46.58       49.33     16.63 o 
   4 -15   7       67.26       54.54     16.14 o 
  -5 -14   7       72.68       71.44     16.10 o 
  -4 -14   7       28.73       43.04     12.58 o 
  -3 -14   7        3.19       15.33     12.05 o 
  -2 -14   7      112.06      135.79     17.07 o 
  -1 -14   7        1.23      -15.68     17.72 o 
   0 -14   7       20.70       30.00     17.72 o 
   1 -14   7      314.76      254.96     29.31 o 
   2 -14   7        3.38       17.04     18.41 o 
   3 -14   7       57.88       67.17     15.89 o 
   4 -14   7        2.30        5.43     14.17 o 
   5 -14   7        0.92        4.68     17.33 o 
  -6 -13   7       14.86       23.86     25.22 o 
  -5 -13   7      205.81      219.88     16.80 o 
  -4 -13   7      119.40      135.51     14.09 o 
  -3 -13   7        0.27        6.40     11.92 o 
  -2 -13   7      275.17      212.12     17.06 o 
  -1 -13   7      220.66      184.07     24.54 o 
   0 -13   7      500.47      458.12     30.68 o 
   1 -13   7      311.49      268.60     25.91 o 
   2 -13   7       77.95       99.17     14.91 o 
   3 -13   7        2.77        4.15     13.73 o 
   4 -13   7       49.07       46.62     16.14 o 
   5 -13   7        0.00        8.05     16.01 o 
  -6 -12   7       40.54       46.75     14.23 o 
  -5 -12   7       41.57       48.70     12.11 o 
  -4 -12   7       38.15       61.68     12.43 o 
  -3 -12   7      732.25      779.29     21.38 o 
  -2 -12   7       15.37       16.21      7.45 o 
  -1 -12   7      111.60       79.08     21.13 o 
   0 -12   7      360.96      337.45     27.27 o 
   1 -12   7        0.01        1.36     17.72 o 
   2 -12   7       38.35       43.55     10.00 o 
   3 -12   7        2.84       13.63     13.50 o 
   4 -12   7       11.58       11.07     13.95 o 
   5 -12   7        1.46        9.59     14.37 o 
   6 -12   7        3.83       -0.30     16.10 o 
  -7 -11   7       14.55       18.21     12.51 o 
  -6 -11   7       73.01       60.33     12.61 o 
  -5 -11   7       72.60       76.87     12.49 o 
  -4 -11   7       21.00       25.65     10.98 o 
  -3 -11   7      210.12      220.44     14.03 o 
  -2 -11   7       16.86       30.90      7.22 o 
  -1 -11   7        9.52        6.82     17.04 o 
   0 -11   7      578.62      462.89     30.68 o 
   1 -11   7        0.07        6.24      9.46 o 
   2 -11   7     1710.02     1622.86     25.72 o 
   3 -11   7      296.95      311.98     19.21 o 
   4 -11   7      133.25      124.81     18.75 o 
   5 -11   7        0.04        7.70     14.44 o 
   6 -11   7       90.52      109.71     17.07 o 
  -7 -10   7       14.77       18.37     15.76 o 
  -6 -10   7        0.34       15.55     11.60 o 
  -5 -10   7       69.89       73.60      9.72 o 
  -4 -10   7       38.58       38.01     10.89 o 
  -3 -10   7        5.58       15.73      5.81 o 
  -2 -10   7      417.14      448.67      9.62 o 
  -1 -10   7       80.13       88.19     14.37 o 
   0 -10   7       11.82       32.04     15.00 o 
   1 -10   7     1550.51     1415.80     21.57 o 
   2 -10   7       15.67       26.42      9.29 o 
   3 -10   7      353.16      323.84     19.28 o 
   4 -10   7        0.06       10.25     13.95 o 
   5 -10   7        0.22        4.56     13.68 o 
   6 -10   7      121.13      135.52     17.47 o 
  -7  -9   7        0.29        3.47     16.05 o 
  -6  -9   7        2.11        2.16     14.00 o 
  -5  -9   7      496.51      503.56     15.00 o 
  -4  -9   7      411.07      386.42     14.93 o 
  -3  -9   7       23.21       22.99      4.27 o 
  -2  -9   7       50.13       51.30      5.19 o 
  -1  -9   7       13.41       17.89     11.63 o 
   0  -9   7      374.14      302.91     13.09 o 
   1  -9   7       21.67       18.41      7.67 o 
   2  -9   7       45.66       46.49      9.29 o 
   3  -9   7       37.38       66.62     12.29 o 
   4  -9   7      805.52      807.41     25.76 o 
   5  -9   7        0.02        4.10     12.51 o 
   6  -9   7      185.34      229.49     18.63 o 
   7  -9   7       26.89       17.72     26.59 o 
  -8  -8   7        7.89       17.68     15.34 o 
  -7  -8   7        3.70        3.54     14.25 o 
  -6  -8   7       21.24       18.25      9.91 o 
  -5  -8   7       66.06       81.88      9.44 o 
  -4  -8   7      222.07      218.02      8.09 o 
  -3  -8   7       74.75       72.55      4.47 o 
  -2  -8   7        9.40        6.21      4.16 o 
  -1  -8   7      380.73      399.00     17.59 o 
   0  -8   7      438.16      429.00     11.50 o 
   1  -8   7      610.12      569.81     14.14 o 
   2  -8   7      394.43      407.46     19.43 o 
   3  -8   7      128.07      110.41     13.25 o 
   4  -8   7       92.68       93.16     13.02 o 
   5  -8   7       47.52       39.44     13.09 o 
   6  -8   7       87.13      114.53     27.27 o 
   7  -8   7       79.19       83.85     25.91 o 
  -8  -7   7       38.88       31.51     15.40 o 
  -7  -7   7      109.65       87.27     18.75 o 
  -6  -7   7      147.21      131.92     11.97 o 
  -5  -7   7       91.25       93.16      7.88 o 
  -4  -7   7      104.23       98.69      7.11 o 
  -3  -7   7       67.97       62.09      5.98 o 
  -2  -7   7      281.85      294.18      6.57 o 
  -1  -7   7      489.97      463.67     11.14 o 
   0  -7   7      277.90      287.28      8.93 o 
   1  -7   7      884.21      882.07     16.43 o 
   2  -7   7      348.26      303.91     17.04 o 
   3  -7   7        2.21        8.68     10.84 o 
   4  -7   7        4.85       14.20     11.06 o 
   5  -7   7      398.83      477.20     31.70 o 
   6  -7   7       23.25       29.31     19.77 o 
   7  -7   7       50.83      117.94     29.31 o 
  -8  -6   7        5.35        2.05     19.77 o 
  -7  -6   7        0.26        7.07     13.68 o 
  -6  -6   7       11.99       19.90      9.24 o 
  -5  -6   7      478.32      476.03     17.32 o 
  -4  -6   7      189.90      192.39      7.77 o 
  -3  -6   7      643.58      597.96     11.73 o 
  -2  -6   7       82.80      101.21      5.24 o 
  -1  -6   7      898.38      915.81     13.78 o 
   0  -6   7     1458.16     1456.00     16.39 o 
   1  -6   7       42.32       31.02      7.08 o 
   2  -6   7     1247.95     1261.22     24.10 o 
   3  -6   7       13.94       11.32     12.95 o 
   4  -6   7      242.27      279.28     23.18 o 
   5  -6   7      632.58      639.49     21.41 o 
   6  -6   7      743.07      829.66     42.27 o 
   7  -6   7      123.04      107.03     25.22 o 
  -8  -5   7        1.05       12.27     21.82 o 
  -7  -5   7        1.99        6.98     10.72 o 
  -6  -5   7      582.45      555.05     20.28 o 
  -5  -5   7      788.66      723.08     17.15 o 
  -4  -5   7       37.10       45.24      7.79 o 
  -3  -5   7        6.63       13.09      5.14 o 
  -2  -5   7      917.60      909.02     13.20 o 
  -1  -5   7      237.04      211.18      7.73 o 
   0  -5   7     2025.46     2021.37     18.26 o 
   1  -5   7        3.86        7.86      6.13 o 
   2  -5   7      353.85      337.59     14.46 o 
   3  -5   7       16.91       15.54      9.01 o 
   4  -5   7       21.19       18.93      9.58 o 
   5  -5   7       43.87       45.92     10.31 o 
   6  -5   7       92.86       96.80     21.82 o 
   7  -5   7       80.32       83.85     26.59 o 
  -8  -4   7        0.16       12.65     12.86 o 
  -7  -4   7       18.67       27.79     11.79 o 
  -6  -4   7      133.46      155.43     24.54 o 
  -5  -4   7       13.24       14.28     10.23 o 
  -4  -4   7      282.24      285.36     11.43 o 
  -3  -4   7      739.87      795.94     13.97 o 
  -2  -4   7     1130.17     1142.39     18.76 o 
  -1  -4   7     1834.52     1885.47     18.94 o 
   0  -4   7      172.31      185.70      6.11 o 
   1  -4   7     1065.87     1074.78     14.18 o 
   2  -4   7      357.31      410.52     11.79 o 
   3  -4   7      226.89      254.98     10.92 o 
   4  -4   7       49.10       53.08      5.31 o 
   5  -4   7        2.91       11.81      8.01 o 
   6  -4   7      155.98      146.57     23.86 o 
   7  -4   7      203.81      206.56     30.00 o 
  -9  -3   7       25.45       37.49     28.63 o 
  -8  -3   7        0.26        2.57     13.10 o 
  -7  -3   7      254.89      234.70     16.50 o 
  -6  -3   7        1.30        5.82      6.86 o 
  -5  -3   7      679.22      677.92     15.51 o 
  -4  -3   7      157.47      144.33      6.10 o 
  -3  -3   7       51.17       57.30      5.77 o 
  -2  -3   7       17.00       31.48      5.45 o 
  -1  -3   7       71.96       97.19      8.52 o 
   0  -3   7      987.25     1016.26     12.27 o 
   1  -3   7      461.47      446.33     11.40 o 
   2  -3   7      507.13      557.47     13.70 o 
   3  -3   7        0.03        2.29      6.67 o 
   4  -3   7       38.23       38.75      4.83 o 
   5  -3   7      259.83      245.05     16.99 o 
   6  -3   7       17.16       14.32     12.59 o 
   7  -3   7        0.70        3.41     19.09 o 
  -9  -2   7       53.14       60.49     16.10 o 
  -8  -2   7        8.44        8.77     13.37 o 
  -7  -2   7       33.23       36.38     11.63 o 
  -6  -2   7       89.34      101.53      9.11 o 
  -5  -2   7      144.56      148.62     21.13 o 
  -4  -2   7      410.88      451.01     11.14 o 
  -3  -2   7       10.49       17.90      4.86 o 
  -2  -2   7       69.21       53.03      4.22 o 
  -1  -2   7      636.49      591.30     13.29 o 
   0  -2   7      399.10      468.04     10.07 o 
   1  -2   7      519.52      569.78     15.18 o 
   2  -2   7      551.06      630.52     23.00 o 
   3  -2   7      707.58      780.18     26.59 o 
   4  -2   7       30.92       29.12      5.08 o 
   5  -2   7      323.42      297.23     18.32 o 
   6  -2   7      139.38      156.81     18.07 o 
   7  -2   7       47.68       73.82     17.07 o 
  -9  -1   7       18.31       29.86     16.70 o 
  -8  -1   7        2.47        6.24     12.42 o 
  -7  -1   7      204.90      184.72     16.20 o 
  -6  -1   7      596.39      552.56     15.41 o 
  -5  -1   7        1.14        5.32      7.25 o 
  -4  -1   7      201.59      171.11     10.91 o 
  -3  -1   7      656.32      679.28     11.02 o 
  -2  -1   7      146.00      156.01      7.54 o 
  -1  -1   7      749.23      702.68     31.36 o 
   0  -1   7      358.55      335.83     11.94 o 
   1  -1   7        8.43       13.98      8.68 o 
   2  -1   7      127.11      125.23      8.68 o 
   3  -1   7       73.33       69.65      8.15 o 
   4  -1   7       19.90       19.01      5.02 o 
   5  -1   7      115.25      125.39     17.38 o 
   6  -1   7       16.54       15.36     13.20 o 
   7  -1   7        8.43       20.83     15.18 o 
  -9   0   7       32.45       49.38     16.37 o 
  -8   0   7       87.51       72.16     16.10 o 
  -7   0   7      108.51       97.83     15.34 o 
  -6   0   7      230.52      244.32     12.79 o 
  -5   0   7      127.27      150.21     10.72 o 
  -4   0   7      563.17      640.14     24.54 o 
  -3   0   7     1236.58     1242.78     27.95 o 
  -2   0   7     1157.38     1083.26     21.13 o 
  -1   0   7      846.82      869.83     23.18 o 
   0   0   7        0.45       12.95     10.57 o 
   1   0   7      335.61      432.90     19.77 o 
   2   0   7     1070.75     1108.48     32.72 o 
   3   0   7     1050.91     1084.52     15.34 o 
   4   0   7       29.95       28.90      5.11 o 
   5   0   7     1715.29     1651.53     36.39 o 
   6   0   7      115.90       96.39     19.77 o 
   7   0   7      128.11      140.44     18.78 o 
  -9   1   7       15.87       25.34     15.22 o 
  -8   1   7       57.89       60.38     11.19 o 
  -7   1   7       32.93       37.29     10.01 o 
  -6   1   7      456.17      424.79     19.00 o 
  -5   1   7      146.79      143.56     10.96 o 
  -4   1   7      264.48      272.69     17.04 o 
  -3   1   7        2.92        8.86      9.54 o 
  -1   1   7      226.04      224.56     10.36 o 
   0   1   7      173.15      180.71      9.50 o 
   1   1   7       38.03       47.04     12.27 o 
   2   1   7      193.90      165.66     16.36 o 
   3   1   7       57.30       66.39     11.25 o 
   4   1   7      419.67      372.26     13.39 o 
   5   1   7      112.61      123.87     10.33 o 
   6   1   7       90.68       72.40     15.34 o 
   7   1   7       12.49       13.71     16.70 o 
  -9   2   7        0.76       13.21     16.85 o 
  -8   2   7       45.01       42.39     11.48 o 
  -7   2   7       26.02       18.99      9.79 o 
  -6   2   7       10.02       15.89     13.29 o 
  -5   2   7       25.45       24.54     13.63 o 
  -4   2   7      613.33      631.96     22.50 o 
  -3   2   7     1856.57     2004.95     31.36 o 
  -2   2   7       18.20        7.50     10.23 o 
  -1   2   7       62.18       79.76     13.63 o 
   0   2   7      318.33      277.38     11.12 o 
   1   2   7       22.21       38.37      8.83 o 
   2   2   7        2.67       12.74      7.57 o 
   3   2   7       37.12       34.39      9.50 o 
   4   2   7      741.87      761.49     34.77 o 
   5   2   7      958.07      918.23     28.68 o 
   6   2   7       37.33       58.03     13.73 o 
   7   2   7      273.72      243.88     20.77 o 
  -9   3   7        3.10       -4.96     15.89 o 
  -8   3   7      153.14      146.18     14.10 o 
  -7   3   7      263.94      292.04     14.93 o 
  -6   3   7        2.30        5.33      7.85 o 
  -5   3   7       75.27       97.49     17.04 o 
  -4   3   7      132.30      143.16     12.95 o 
  -3   3   7      556.57      523.56     16.36 o 
  -1   3   7        5.14        8.18     11.59 o 
   0   3   7      251.07      190.34      6.87 o 
   1   3   7      787.14      735.07     23.18 o 
   2   3   7      287.30      287.69     15.89 o 
   3   3   7        2.97        1.62     11.45 o 
   4   3   7        6.87       23.18     15.68 o 
   5   3   7      100.68       68.85     19.09 o 
   6   3   7       26.69       17.72     15.00 o 
   7   3   7        5.12       17.04     21.82 o 
  -8   4   7      170.77      199.17     18.34 o 
  -7   4   7      139.53      135.69     12.04 o 
  -6   4   7       78.55       77.03     19.09 o 
  -5   4   7      112.32       97.79     10.77 o 
  -4   4   7       31.29       41.59     10.23 o 
  -3   4   7       18.56       14.32      6.82 o 
  -1   4   7     1037.69     1156.52     16.20 o 
   0   4   7      864.04     1033.01     12.93 o 
   1   4   7     4870.59     5138.11     37.81 o 
   2   4   7        4.75       16.54     10.84 o 
   3   4   7     1051.25     1076.40     26.72 o 
   4   4   7      403.02      385.45     18.02 o 
   5   4   7      539.30      511.90     20.80 o 
   6   4   7       20.02       28.63     21.13 o 
   7   4   7       12.23       13.63     18.41 o 
  -8   5   7       59.58       70.30     12.60 o 
  -7   5   7       13.78       18.06     10.53 o 
  -6   5   7      377.62      347.68     29.31 o 
  -5   5   7      152.92      124.14     18.41 o 
  -4   5   7      236.22      235.54     13.98 o 
  -3   5   7      488.59      465.83     30.68 o 
  -2   5   7       23.20       13.21      7.01 o 
  -1   5   7      150.88      159.34      8.48 o 
   0   5   7       11.16        7.63      4.67 o 
   1   5   7        0.55       12.37      6.71 o 
   2   5   7       73.49       74.49      9.67 o 
   3   5   7      231.09      201.38     13.56 o 
   4   5   7      285.89      267.19     14.42 o 
   5   5   7        0.66       11.51     11.79 o 
   6   5   7        0.02       -2.05     18.41 o 
   7   5   7        0.00        2.05     21.13 o 
  -8   6   7      165.95      192.57     20.63 o 
  -7   6   7      108.77      111.02     12.71 o 
  -6   6   7      875.88      938.73     42.27 o 
  -5   6   7      381.19      346.48     27.95 o 
  -4   6   7       48.04       50.86      7.86 o 
  -3   6   7       84.10      101.58     16.36 o 
  -2   6   7      334.13      295.18     12.44 o 
  -1   6   7        5.19        0.43      6.20 o 
   0   6   7      894.68      882.55     20.31 o 
   1   6   7      416.36      515.36     12.67 o 
   2   6   7      250.75      268.96     10.59 o 
   3   6   7        0.00        6.24      9.88 o 
   4   6   7     1349.62     1316.56     26.23 o 
   5   6   7      218.89      208.52     14.52 o 
   6   6   7      188.72      206.22     18.15 o 
  -8   7   7      168.45      190.14     20.00 o 
  -7   7   7        6.44       13.63     19.09 o 
  -6   7   7      102.88      124.07     21.82 o 
  -5   7   7       60.90       78.40     20.45 o 
  -4   7   7      148.40      167.02     22.50 o 
  -3   7   7       97.74       62.04     15.68 o 
  -2   7   7       81.33      101.13      9.18 o 
  -1   7   7       43.25       54.25      7.10 o 
   0   7   7      211.41      216.22     12.99 o 
   1   7   7      137.77      121.55      6.86 o 
   2   7   7       46.67       41.62      7.73 o 
   3   7   7        1.34        9.73      8.03 o 
   4   7   7        0.41        2.83      9.97 o 
   5   7   7       33.98       33.20     11.32 o 
   6   7   7       29.37       28.46     12.75 o 
  -8   8   7       20.56       46.32     17.33 o 
  -7   8   7       38.59       40.22     20.45 o 
  -6   8   7       86.28       77.94     13.88 o 
  -5   8   7      246.44      212.27     21.82 o 
  -4   8   7      968.31      925.13     26.39 o 
  -3   8   7      726.40      663.73     22.64 o 
  -2   8   7      237.58      199.91     15.34 o 
  -1   8   7       82.62       73.24      9.21 o 
   0   8   7      381.59      433.99     14.31 o 
   1   8   7      336.34      308.12      9.19 o 
   2   8   7       73.61       71.26      7.74 o 
   3   8   7       64.46       61.13      9.06 o 
   4   8   7      206.29      188.82     13.97 o 
   5   8   7       55.80       57.83     12.81 o 
   6   8   7       11.39       20.45     12.21 o 
  -7   9   7      123.25      138.39     27.27 o 
  -6   9   7        8.77       -6.14     20.45 o 
  -5   9   7      222.48      242.15     22.84 o 
  -4   9   7        5.38       15.02     12.29 o 
  -3   9   7      159.36      185.49     16.30 o 
  -2   9   7       27.89       54.49     10.50 o 
  -1   9   7        0.62       -3.87      8.31 o 
   0   9   7       13.56       23.46      8.03 o 
   1   9   7        7.09       12.23      8.10 o 
   2   9   7       13.45       26.10      7.35 o 
   3   9   7      103.21       87.27      9.69 o 
   4   9   7       34.88       33.56     10.14 o 
   5   9   7        8.58       11.33     10.29 o 
  -7  10   7       30.87       38.86     25.91 o 
  -6  10   7       86.79      130.21     24.54 o 
  -5  10   7        4.22       16.18     13.09 o 
  -4  10   7      220.37      185.66     16.37 o 
  -3  10   7      653.27      652.65     51.81 o 
  -2  10   7      437.91      392.01     13.37 o 
  -1  10   7     1003.82      960.01     18.90 o 
   0  10   7       54.23       39.59      8.21 o 
   1  10   7      128.14      129.70     10.82 o 
   2  10   7      142.88      137.24     16.70 o 
   3  10   7      473.80      479.00     23.14 o 
   4  10   7      149.53      142.80     18.55 o 
   5  10   7       29.91       38.87     12.70 o 
  -6  11   7        2.13       17.04     21.82 o 
  -5  11   7       78.70       56.13     17.04 o 
  -4  11   7       14.22       16.36     13.50 o 
  -3  11   7       47.60       46.15     12.73 o 
  -2  11   7       50.87       45.29     10.62 o 
  -1  11   7      220.45      206.25     11.41 o 
   0  11   7      130.56      101.43      9.88 o 
   1  11   7        2.76        1.71     10.71 o 
   2  11   7       36.84       49.39     16.14 o 
   3  11   7        0.05        7.75     13.68 o 
   4  11   7       32.28       27.69     15.62 o 
  -6  12   7        1.34       12.95     24.54 o 
  -5  12   7        0.15        7.54     14.65 o 
  -4  12   7      109.08      120.58     16.85 o 
  -3  12   7        0.17       -0.33     12.28 o 
  -2  12   7        0.75        6.93      9.73 o 
  -1  12   7        8.71       24.81      8.73 o 
   0  12   7      729.53      720.62     22.62 o 
   1  12   7      223.07      217.48     16.87 o 
   2  12   7      198.98      181.18     15.86 o 
   3  12   7       22.78       16.74     15.34 o 
   4  12   7      123.10      122.63     20.79 o 
  -5  13   7       10.31        0.93     14.70 o 
  -4  13   7       58.01       56.10     15.18 o 
  -3  13   7        2.23        9.45     13.09 o 
  -2  13   7       11.67       28.85     10.57 o 
  -1  13   7        1.50       -1.25     11.23 o 
   0  13   7       30.06       34.72     14.45 o 
   1  13   7       11.85       18.18     11.92 o 
   2  13   7       85.89       95.20     13.37 o 
   3  13   7        6.37        6.19     13.49 o 
  -4  14   7       18.03       25.17     14.55 o 
  -3  14   7        3.18        3.81     13.20 o 
  -2  14   7       86.54       90.39     12.69 o 
  -1  14   7       62.34       51.27     13.22 o 
   0  14   7        0.83        2.30     12.21 o 
   1  14   7       45.20       55.99     13.30 o 
   2  14   7       86.00       97.52     15.43 o 
  -3  15   7        2.13        8.14     12.61 o 
  -2  15   7       12.38       22.18     16.20 o 
  -1  15   7       34.12       42.82     13.65 o 
   0  15   7        4.14       19.49     13.37 o 
  -2 -17   8       41.81       38.18     25.22 o 
  -1 -17   8        3.42       21.13     22.50 o 
   0 -17   8       16.94       10.91     23.86 o 
   1 -17   8       15.54       34.09     24.54 o 
   2 -17   8       49.16       76.26     18.18 o 
  -3 -16   8      104.23      108.00     19.41 o 
  -2 -16   8        0.06       -2.73     22.50 o 
  -1 -16   8       10.90       14.32     22.50 o 
   0 -16   8       32.20       20.45     19.77 o 
   1 -16   8       73.95       64.76     25.22 o 
   2 -16   8       16.45       15.28     14.92 o 
   3 -16   8       18.26       16.61     16.85 o 
  -4 -15   8      707.52      662.71     23.68 o 
  -3 -15   8      164.10      144.85     20.00 o 
  -2 -15   8      234.29      214.06     26.59 o 
  -1 -15   8        6.26       23.86     22.50 o 
   0 -15   8       67.21       49.77     22.50 o 
   1 -15   8        0.34       -8.18     21.82 o 
   2 -15   8        0.00        9.13     13.73 o 
   3 -15   8       62.66       79.27     17.59 o 
   4 -15   8        4.35       17.10     17.07 o 
  -5 -14   8      157.80      158.13     15.78 o 
  -4 -14   8       97.78      122.56     16.19 o 
  -3 -14   8      529.34      488.01     30.88 o 
  -2 -14   8       16.43       15.00     20.45 o 
  -1 -14   8       33.60       20.45     21.13 o 
   0 -14   8       69.65       42.95     21.82 o 
   1 -14   8       86.57       88.62     21.13 o 
   2 -14   8        0.14       15.07     14.25 o 
   3 -14   8       42.99       56.85     16.58 o 
   4 -14   8       51.36       52.46     16.50 o 
  -6 -13   8       14.68       12.84     15.82 o 
  -5 -13   8        8.43       18.52     12.61 o 
  -4 -13   8       48.23       51.73     12.83 o 
  -3 -13   8        1.67       20.57     12.95 o 
  -2 -13   8      721.30      656.48     25.79 o 
  -1 -13   8       35.04       44.31     18.41 o 
   0 -13   8      880.01      820.11     40.90 o 
   1 -13   8       20.10       33.69     12.94 o 
   2 -13   8       14.69       22.06     12.23 o 
   3 -13   8       12.82       20.88     14.17 o 
   4 -13   8        0.08        8.20     14.70 o 
   5 -13   8        1.29       19.87     16.14 o 
  -6 -12   8        3.15        5.45     19.77 o 
  -5 -12   8        0.40        7.48     11.56 o 
  -4 -12   8      515.65      571.49     20.05 o 
  -3 -12   8       85.62       78.45     13.35 o 
  -2 -12   8      362.56      365.73     16.79 o 
  -1 -12   8      857.72      747.85     38.18 o 
   0 -12   8      396.44      371.54     27.95 o 
   1 -12   8       23.03       18.43     12.44 o 
   2 -12   8        4.20       17.47     18.41 o 
   3 -12   8       14.43       11.06     10.73 o 
   4 -12   8       10.54       15.27     15.66 o 
   5 -12   8        1.31       14.06     15.82 o 
  -7 -11   8       12.45       26.53     12.58 o 
  -6 -11   8       51.76       54.62     12.84 o 
  -5 -11   8      204.88      201.19     14.39 o 
  -4 -11   8      133.46      137.37     13.15 o 
  -3 -11   8        0.04       14.92     10.60 o 
  -2 -11   8        1.06       10.85      5.60 o 
  -1 -11   8      167.60      188.84     23.86 o 
   0 -11   8      248.40      263.15     15.51 o 
   1 -11   8      403.75      443.68     14.46 o 
   2 -11   8      671.21      732.26     25.01 o 
   3 -11   8       21.89       18.60     10.83 o 
   4 -11   8      135.82      122.44     17.11 o 
   5 -11   8        9.03       10.54     13.73 o 
   6 -11   8       70.96      116.25     17.76 o 
  -7 -10   8      110.54      115.22     14.10 o 
  -6 -10   8        0.29        6.20      9.36 o 
  -5 -10   8      218.62      218.99     14.13 o 
  -4 -10   8      288.61      283.53     14.62 o 
  -3 -10   8        0.11       15.04     10.01 o 
  -2 -10   8        0.68        7.21      5.07 o 
  -1 -10   8     1153.20     1113.69     28.68 o 
   0 -10   8      715.47      768.48     29.31 o 
   1 -10   8      328.10      294.57     12.41 o 
   2 -10   8      339.27      411.68     19.00 o 
   3 -10   8       50.68       38.51     11.12 o 
   4 -10   8       12.07        8.57     14.17 o 
   5 -10   8        5.28       15.33     13.95 o 
   6 -10   8      122.30      121.85     17.66 o 
  -7  -9   8        1.57        6.69     15.07 o 
  -6  -9   8      323.57      318.03     13.65 o 
  -5  -9   8       59.65       61.96     11.81 o 
  -4  -9   8      202.47      231.59     12.95 o 
  -3  -9   8      107.11      108.11      7.73 o 
  -2  -9   8       79.38       82.72      7.45 o 
  -1  -9   8      190.90      191.50     10.11 o 
   0  -9   8        5.25        2.25      6.68 o 
   1  -9   8       21.61       32.00      8.54 o 
   2  -9   8      248.30      272.14     15.82 o 
   3  -9   8      470.72      488.82     17.04 o 
   4  -9   8      596.92      645.74     60.33 o 
   5  -9   8       85.05      101.25     16.21 o 
   6  -9   8      337.62      312.91     32.04 o 
  -8  -8   8        0.26        1.16     17.84 o 
  -7  -8   8      368.86      335.85     22.71 o 
  -6  -8   8       15.96       20.27      8.56 o 
  -5  -8   8      156.42      167.73     11.14 o 
  -4  -8   8      607.38      648.03     13.55 o 
  -3  -8   8        0.02        6.07      6.10 o 
  -2  -8   8        5.28        9.06      4.05 o 
  -1  -8   8      749.98      726.40     14.75 o 
   0  -8   8       30.14       34.17      7.23 o 
   1  -8   8      225.96      223.13     11.16 o 
   2  -8   8        0.35        3.75     10.61 o 
   3  -8   8      556.08      547.83     23.52 o 
   4  -8   8       81.34      111.04     13.95 o 
   5  -8   8      231.01      228.14     40.22 o 
   6  -8   8       20.45       -3.41     23.86 o 
   7  -8   8      113.17      111.12     30.68 o 
  -8  -7   8       51.96       71.80     18.02 o 
  -7  -7   8       15.72       31.20     15.22 o 
  -6  -7   8        1.01       -0.47      9.41 o 
  -5  -7   8      222.78      215.64      9.25 o 
  -4  -7   8      546.28      560.66     11.72 o 
  -3  -7   8        1.39        7.74      6.59 o 
  -2  -7   8      478.37      459.63      6.15 o 
  -1  -7   8      121.57      135.19      8.31 o 
   0  -7   8       61.33       59.92      6.87 o 
   1  -7   8       96.26      111.82      8.90 o 
   2  -7   8       91.10      101.34     12.29 o 
   3  -7   8      211.92      198.94     14.65 o 
   4  -7   8      144.77      163.01     17.38 o 
   5  -7   8       37.77       33.61     12.23 o 
   6  -7   8      497.98      490.16     35.45 o 
   7  -7   8       23.79       25.22     21.82 o 
  -8  -6   8        5.16       -2.76     16.54 o 
  -7  -6   8       10.92       16.53     14.25 o 
  -6  -6   8       95.48      107.46     14.08 o 
  -5  -6   8       27.51       32.77      7.43 o 
  -4  -6   8        0.10        3.71      5.53 o 
  -3  -6   8     2326.04     2462.35     22.84 o 
  -2  -6   8      159.28      171.52      8.28 o 
  -1  -6   8        4.16        8.36      5.27 o 
   0  -6   8      988.18     1103.85     14.94 o 
   1  -6   8       37.89       35.41      7.52 o 
   2  -6   8      458.63      490.09     17.59 o 
   3  -6   8      227.21      240.83     24.20 o 
   4  -6   8       28.45       33.24     11.22 o 
   5  -6   8      408.22      409.62     20.45 o 
   6  -6   8       68.85       97.49     25.22 o 
   7  -6   8      103.57      116.57     30.00 o 
  -8  -5   8        1.48        8.18     23.86 o 
  -7  -5   8       30.63       28.75     11.73 o 
  -6  -5   8      157.93      127.48     21.13 o 
  -5  -5   8       19.59       20.07     12.78 o 
  -4  -5   8        0.40        7.20      6.20 o 
  -3  -5   8       20.03       32.44      6.39 o 
  -2  -5   8      100.24       97.21      8.28 o 
  -1  -5   8        0.10        6.05      5.01 o 
   0  -5   8      676.79      713.36     12.27 o 
   1  -5   8       14.10       17.96      5.92 o 
   2  -5   8      238.46      231.22     10.95 o 
   3  -5   8       84.93       79.00      9.17 o 
   4  -5   8       12.90       19.22      8.68 o 
   5  -5   8      160.96      152.13     13.41 o 
   6  -5   8        0.02       -6.14     21.82 o 
   7  -5   8      248.05      266.55     34.77 o 
  -8  -4   8       53.44       54.10     14.07 o 
  -7  -4   8       77.86       86.71     13.27 o 
  -6  -4   8       41.77       52.32     11.73 o 
  -5  -4   8      442.05      416.53     27.95 o 
  -4  -4   8        9.28       14.42      6.89 o 
  -3  -4   8     1199.82     1201.95     17.15 o 
  -2  -4   8     1107.69     1296.66     23.68 o 
  -1  -4   8     5937.73     6465.50     49.32 o 
   0  -4   8       78.47       75.88      5.47 o 
   1  -4   8     1639.79     1775.19     18.61 o 
   2  -4   8        3.46        9.95      6.95 o 
   3  -4   8       43.16       43.09      8.10 o 
   4  -4   8       39.45       43.39      8.51 o 
   5  -4   8       15.87       16.09     11.32 o 
   6  -4   8       59.36       59.13     14.92 o 
   7  -4   8        2.48        0.00     24.54 o 
  -8  -3   8        8.34       20.53     13.73 o 
  -7  -3   8       15.38       21.55     11.85 o 
  -6  -3   8       91.30       98.99     13.23 o 
  -5  -3   8      459.81      437.65     12.07 o 
  -4  -3   8       11.53       11.59      3.41 o 
  -3  -3   8       27.60       30.73      7.40 o 
  -2  -3   8      746.54      786.39     10.84 o 
  -1  -3   8       53.76       73.92     19.09 o 
   0  -3   8      861.68      977.46     12.97 o 
   1  -3   8      658.91      681.95     14.84 o 
   2  -3   8       81.81       91.48      7.96 o 
   3  -3   8       50.04       51.63      8.01 o 
   4  -3   8      508.28      490.36     10.88 o 
   5  -3   8       40.56       33.39     13.73 o 
   6  -3   8       41.09       38.88     14.73 o 
   7  -3   8       16.66       26.10     14.73 o 
  -9  -2   8       59.43       38.10     16.69 o 
  -8  -2   8      105.55       98.58     16.38 o 
  -7  -2   8      543.58      528.50     22.52 o 
  -6  -2   8       48.23       37.08      7.90 o 
  -5  -2   8      416.37      394.45     14.85 o 
  -4  -2   8        5.03        4.77      5.45 o 
  -3  -2   8     1495.06     1482.09     13.18 o 
  -2  -2   8      405.17      499.37      9.41 o 
  -1  -2   8     2533.81     2941.90     31.70 o 
   0  -2   8       32.55       30.61      6.15 o 
   1  -2   8     4639.18     4859.19     40.73 o 
   2  -2   8      134.39      135.91      8.35 o 
   3  -2   8     1199.74     1198.42     34.08 o 
   4  -2   8       17.38       17.37      5.52 o 
   5  -2   8      124.34      121.32     16.14 o 
   6  -2   8       81.33       96.43     15.91 o 
   7  -2   8        9.42       18.32     15.07 o 
  -9  -1   8        2.37       10.10     15.72 o 
  -8  -1   8        1.98        1.73     13.88 o 
  -7  -1   8      241.54      232.19     17.11 o 
  -6  -1   8      157.10      161.40      9.99 o 
  -5  -1   8        8.00        5.43      6.15 o 
  -3  -1   8      253.13      267.24     10.91 o 
  -2  -1   8       69.66       59.49      7.10 o 
  -1  -1   8      158.92      172.97     13.63 o 
   0  -1   8       18.72       12.37      7.43 o 
   1  -1   8       18.55       20.96      7.67 o 
   2  -1   8      113.18      118.68     13.29 o 
   3  -1   8      108.74      115.95      8.56 o 
   4  -1   8       48.05       45.97      6.20 o 
   5  -1   8       42.30       41.56     14.17 o 
   6  -1   8       20.71       31.33     14.25 o 
   7  -1   8        5.91        9.70     14.92 o 
  -9   0   8       10.40       15.51     16.14 o 
  -8   0   8        4.46        0.44     12.91 o 
  -7   0   8       81.21       95.24     14.25 o 
  -6   0   8      855.62      909.62     19.06 o 
  -5   0   8     1399.03     1425.15     24.83 o 
  -4   0   8      677.22      792.16     27.27 o 
  -3   0   8      550.19      517.43     19.77 o 
  -2   0   8     1393.69     1567.85     21.27 o 
  -1   0   8     1446.38     1443.81     20.87 o 
   0   0   8       45.51       40.75      8.86 o 
   1   0   8      425.38      472.44     21.13 o 
   2   0   8       54.87       74.90     14.66 o 
   3   0   8      135.52      121.26      6.89 o 
   4   0   8        0.71        7.56      4.94 o 
   5   0   8       26.80       27.89     12.44 o 
   6   0   8       95.88      103.90     16.87 o 
   7   0   8       89.02      125.93     17.96 o 
  -9   1   8        1.46       17.04     15.18 o 
  -8   1   8       68.99       62.02     16.14 o 
  -7   1   8       21.71       21.21      9.21 o 
  -6   1   8      502.29      509.01     20.66 o 
  -5   1   8      137.84      132.25     19.09 o 
  -4   1   8       73.03       56.48      9.16 o 
  -2   1   8      962.82      958.50     23.86 o 
  -1   1   8     1161.50     1091.33     19.04 o 
   0   1   8      531.05      540.07     14.25 o 
   1   1   8      270.88      302.69     18.41 o 
   2   1   8       10.34       12.61      8.32 o 
   3   1   8       26.96       36.95      7.05 o 
   4   1   8       40.47       35.03      8.37 o 
   5   1   8      117.48      143.14     26.59 o 
   6   1   8       16.60       11.80     13.20 o 
   7   1   8       31.52       23.94     14.91 o 
  -8   2   8       22.21       20.45     15.18 o 
  -7   2   8       91.53       92.73     10.96 o 
  -6   2   8       14.93       10.92     10.57 o 
  -5   2   8        7.82       31.36     15.68 o 
  -4   2   8       26.30       32.18      9.08 o 
  -2   2   8     3377.64     3736.53     49.08 o 
  -1   2   8     4437.22     4580.75    124.76 o 
   0   2   8     1872.14     1937.17     18.62 o 
   1   2   8     2838.66     2835.23     71.24 o 
   2   2   8      180.10      170.13     13.88 o 
   3   2   8      308.58      329.50     18.15 o 
   4   2   8       73.77       80.44     19.09 o 
   5   2   8        2.72       11.59     15.68 o 
   6   2   8       54.21       70.90     23.18 o 
   7   2   8       70.33       78.40     25.22 o 
  -8   3   8      154.83      173.69     14.79 o 
  -7   3   8      435.30      441.16     17.16 o 
  -6   3   8       17.44       23.54     11.32 o 
  -5   3   8       10.26       19.06      9.96 o 
  -4   3   8      301.48      273.37     15.68 o 
  -2   3   8       67.47       79.08     13.63 o 
  -1   3   8        7.13        6.46      8.15 o 
   0   3   8      207.02      170.84      7.33 o 
   1   3   8        0.47       15.46     10.36 o 
   2   3   8       35.99       37.12     11.26 o 
   3   3   8      110.94      112.98     25.56 o 
   4   3   8      208.19      195.99     17.00 o 
   5   3   8        2.17        2.33      9.80 o 
   6   3   8       62.74       71.58     22.50 o 
   7   3   8        2.04        5.45     18.41 o 
  -8   4   8      101.09      131.72     13.99 o 
  -7   4   8      182.65      166.16     12.85 o 
  -6   4   8      184.53      226.33     25.22 o 
  -5   4   8        7.44       11.94      8.95 o 
  -4   4   8       40.96       55.90     10.23 o 
  -2   4   8       27.27       27.58      5.44 o 
  -1   4   8       21.36       32.01      9.39 o 
   0   4   8       29.62       43.26      5.64 o 
   1   4   8       24.44       23.65      7.69 o 
   2   4   8      221.45      229.65     12.38 o 
   3   4   8      133.72      129.18     11.50 o 
   4   4   8        6.02        1.64      9.41 o 
   5   4   8       28.38       38.20     12.44 o 
   6   4   8        6.88        8.18     19.09 o 
  -8   5   8       67.82       62.79     16.30 o 
  -7   5   8      238.36      262.94     19.23 o 
  -6   5   8      354.19      316.32     28.63 o 
  -5   5   8        1.72        7.01      8.95 o 
  -4   5   8       14.31       26.31      7.18 o 
  -3   5   8      268.75      251.56     21.82 o 
  -2   5   8       42.74       52.72      7.16 o 
  -1   5   8      472.12      415.54     11.98 o 
   0   5   8      107.86      123.04      6.85 o 
   1   5   8        3.53        5.98      6.64 o 
   2   5   8      112.17      114.86     10.47 o 
   3   5   8      107.59      111.05     11.47 o 
   4   5   8       61.95       65.30     11.16 o 
   5   5   8      129.98      128.68     13.22 o 
   6   5   8       14.58       -2.05     18.41 o 
  -8   6   8      176.26      157.55     18.93 o 
  -7   6   8      271.50      277.46     31.36 o 
  -6   6   8      130.59      122.71     21.82 o 
  -5   6   8      138.30      149.98     21.82 o 
  -4   6   8      132.03      113.17     19.09 o 
  -3   6   8      743.27      730.13     31.36 o 
  -2   6   8     1237.03     1310.08     20.61 o 
  -1   6   8       57.23       69.41      8.08 o 
   0   6   8      952.46      939.11     14.44 o 
   1   6   8        1.92        7.50      6.69 o 
   2   6   8       29.15       33.79      8.30 o 
   3   6   8      203.65      190.31     13.46 o 
   4   6   8        0.01        6.75     10.45 o 
   5   6   8      129.08      139.78     13.93 o 
   6   6   8        6.06       23.53     16.70 o 
  -8   7   8      127.85      127.89     19.31 o 
  -7   7   8       83.69       47.72     24.54 o 
  -6   7   8       28.47       28.63     18.41 o 
  -5   7   8       51.99       66.81     21.13 o 
  -4   7   8       24.61       53.17     19.09 o 
  -3   7   8       29.08       25.22     15.68 o 
  -2   7   8        2.16        7.83      6.54 o 
  -1   7   8        0.01        8.00      6.44 o 
   0   7   8      209.64      207.13      7.57 o 
   1   7   8        0.02        2.09      7.73 o 
   2   7   8       54.02       64.40      8.90 o 
   3   7   8      108.52       92.82      9.70 o 
   4   7   8      104.83      114.50     12.75 o 
   5   7   8        3.82        8.18     11.78 o 
   6   7   8       14.00        2.77     11.97 o 
  -7   8   8       33.34       24.54     23.86 o 
  -6   8   8       72.07       87.26     23.86 o 
  -5   8   8       55.40      102.26     22.50 o 
  -4   8   8       10.38       17.80     13.73 o 
  -3   8   8       28.19       33.73     12.77 o 
  -2   8   8      148.30      132.64      9.42 o 
  -1   8   8       51.51       73.06     10.03 o 
   0   8   8      127.44      128.11     11.03 o 
   1   8   8       45.78       71.43      8.10 o 
   2   8   8       18.66       25.33      6.78 o 
   3   8   8       67.89       58.95     10.96 o 
   4   8   8       78.30       60.62     11.81 o 
   5   8   8       10.89       17.42     11.81 o 
  -7   9   8      173.35      199.06     29.31 o 
  -6   9   8        1.27       -2.39     12.05 o 
  -5   9   8        7.59       23.81     12.42 o 
  -4   9   8      431.45      415.93     20.48 o 
  -3   9   8        2.58        9.11     12.91 o 
  -2   9   8      408.44      370.81     15.73 o 
  -1   9   8       49.71       46.86     10.01 o 
   0   9   8        0.02        4.78      7.72 o 
   1   9   8        6.70       -2.57      8.48 o 
   2   9   8       98.97       96.61      8.94 o 
   3   9   8        1.10        7.16     11.64 o 
   4   9   8       96.39      118.75     13.76 o 
   5   9   8        0.03        3.10     10.70 o 
  -7  10   8       21.45       21.82     21.82 o 
  -6  10   8        8.34      -17.04     22.50 o 
  -5  10   8       15.37       19.36     12.51 o 
  -4  10   8      121.52      146.51     16.85 o 
  -3  10   8      100.08      100.19     14.70 o 
  -2  10   8       46.10       60.97      9.14 o 
  -1  10   8       23.95       31.65      9.02 o 
   0  10   8      141.45      129.92     10.11 o 
   1  10   8        7.03       14.74      8.26 o 
   2  10   8       11.75       28.42     13.23 o 
   3  10   8       59.63       54.83     16.63 o 
   4  10   8       28.17       29.36     16.63 o 
  -6  11   8        8.68       23.18     23.86 o 
  -5  11   8       67.16       72.45     15.18 o 
  -4  11   8        3.17       18.98     14.17 o 
  -3  11   8       11.06        5.08     12.78 o 
  -2  11   8       22.03       30.53     10.87 o 
  -1  11   8        8.86       17.64      8.65 o 
   0  11   8        0.03        4.68      8.28 o 
   1  11   8        4.57        4.91     10.88 o 
   2  11   8       21.84       31.59     14.65 o 
   3  11   8      136.40      142.78     20.23 o 
   4  11   8        5.81       12.27     17.35 o 
  -5  12   8       14.02        7.16     14.70 o 
  -4  12   8       14.24       24.00     14.37 o 
  -3  12   8       10.85        7.20     11.00 o 
  -2  12   8       15.75       27.32     10.18 o 
  -1  12   8      145.09      142.60     11.36 o 
   0  12   8       88.98       80.46     11.97 o 
   1  12   8       53.21       49.83     11.90 o 
   2  12   8       31.55       34.69     12.71 o 
   3  12   8      238.55      230.69     21.25 o 
  -5  13   8       38.66       38.47     16.58 o 
  -4  13   8       48.71       38.03     14.65 o 
  -3  13   8       24.65       29.74     12.16 o 
  -2  13   8       70.89       56.33     12.18 o 
  -1  13   8       32.02       41.62     13.67 o 
   0  13   8        0.91       18.93     11.72 o 
   1  13   8        2.04        7.36     11.01 o 
   2  13   8        3.06        5.05     14.17 o 
  -4  14   8      113.22      122.19     18.80 o 
  -3  14   8        3.12       11.78     12.12 o 
  -2  14   8       54.53       55.97     16.50 o 
  -1  14   8       28.03       32.21     12.90 o 
   0  14   8        1.02        1.46     12.61 o 
   1  14   8        0.53        3.11     13.25 o 
  -1 -17   9       15.95       15.68     23.86 o 
   0 -17   9        4.47       16.36     24.54 o 
   1 -17   9       17.22       27.95     25.91 o 
  -3 -16   9      133.23      159.52     27.95 o 
  -2 -16   9       84.85       89.99     26.59 o 
  -1 -16   9        4.48       -4.77     19.77 o 
   0 -16   9       39.75       22.50     24.54 o 
   1 -16   9        0.22        6.21     13.47 o 
   2 -16   9        0.12        6.79     14.70 o 
  -4 -15   9      113.86      142.75     15.81 o 
  -3 -15   9        5.00       24.78     15.66 o 
  -2 -15   9      322.41      334.05     34.09 o 
  -1 -15   9        0.02       25.91     20.45 o 
   0 -15   9        2.95       16.36     20.45 o 
   1 -15   9        1.73        5.23     13.87 o 
   2 -15   9       16.23       39.59     15.53 o 
   3 -15   9        1.73       -0.68     15.40 o 
  -5 -14   9      269.09      249.42     17.37 o 
  -4 -14   9      245.28      295.10     18.59 o 
  -3 -14   9       19.97       35.69     13.49 o 
  -2 -14   9        9.45       17.72     20.45 o 
  -1 -14   9      102.26       85.90     25.22 o 
   0 -14   9       58.26       68.71     13.09 o 
   1 -14   9       41.83       46.59     13.58 o 
   2 -14   9        2.63        4.93     14.17 o 
   3 -14   9        7.41       15.90     15.18 o 
   4 -14   9       10.54       15.34     15.34 o 
  -5 -13   9       32.33       47.01     14.13 o 
  -4 -13   9       36.76       59.53     13.73 o 
  -3 -13   9      172.88      203.64     16.34 o 
  -2 -13   9      181.54      228.68     20.73 o 
  -1 -13   9       99.97       92.71     23.18 o 
   0 -13   9      712.26      731.46     24.24 o 
   1 -13   9       15.50       18.92     11.74 o 
   2 -13   9      118.43       94.01     15.22 o 
   3 -13   9        2.91        7.84     13.02 o 
   4 -13   9       19.94       58.55     16.69 o 
   5 -13   9       27.34       14.29     13.35 o 
  -6 -12   9        0.01       14.32     18.41 o 
  -5 -12   9        0.00        7.70     11.33 o 
  -4 -12   9      502.77      508.25     19.73 o 
  -3 -12   9      289.83      271.12     16.13 o 
  -2 -12   9      139.76      133.93     16.63 o 
  -1 -12   9      244.64      235.70     14.75 o 
   0 -12   9        3.40        9.70     11.46 o 
   1 -12   9      415.79      348.80     14.10 o 
   2 -12   9        0.07        5.45     11.57 o 
   3 -12   9       22.62       24.57     11.37 o 
   4 -12   9        3.71        2.80     11.25 o 
   5 -12   9        4.47        9.58     15.62 o 
  -6 -11   9       33.33       36.72     11.42 o 
  -5 -11   9      177.00      161.44     14.33 o 
  -4 -11   9       79.60       86.22     12.38 o 
  -3 -11   9       22.59       28.94     11.29 o 
  -2 -11   9        3.35        9.44     13.58 o 
  -1 -11   9       66.43       63.50     14.32 o 
   0 -11   9      495.86      527.97     19.16 o 
   1 -11   9      266.33      268.17     29.66 o 
   2 -11   9      934.39      963.24     27.91 o 
   3 -11   9      113.82      120.51     13.12 o 
   4 -11   9      234.53      214.37     15.19 o 
   5 -11   9        1.44       14.57     15.22 o 
   6 -11   9        1.89        6.82     23.18 o 
  -7 -10   9       97.22       91.14     14.08 o 
  -6 -10   9        4.67       16.12      9.60 o 
  -5 -10   9      109.86      131.24     12.39 o 
  -4 -10   9      238.65      241.17     14.43 o 
  -3 -10   9       89.34       94.04      8.16 o 
  -2 -10   9       31.54       36.14      8.55 o 
  -1 -10   9       27.90       32.52      7.84 o 
   0 -10   9      284.10      261.27     14.42 o 
   1 -10   9      504.83      495.29     19.61 o 
   2 -10   9        8.85       37.84     12.05 o 
   3 -10   9      637.67      603.19     19.28 o 
   4 -10   9       16.89       32.81     14.44 o 
   5 -10   9      380.48      400.28     33.40 o 
   6 -10   9       72.98       72.94     25.91 o 
  -7  -9   9        0.35       -0.73     11.62 o 
  -6  -9   9       58.82       51.80     10.07 o 
  -5  -9   9       39.66       42.75     10.58 o 
  -4  -9   9      226.04      221.65     13.54 o 
  -3  -9   9      278.48      286.35     10.85 o 
  -2  -9   9      106.99      112.94     10.07 o 
  -1  -9   9        4.98       11.64      7.04 o 
   0  -9   9        3.37        2.56      6.82 o 
   1  -9   9      626.19      583.54     19.97 o 
   2  -9   9      317.40      303.74     16.39 o 
   3  -9   9      228.81      200.48     13.37 o 
   4  -9   9      648.44      736.70     25.49 o 
   5  -9   9      128.39      119.00     16.30 o 
   6  -9   9       32.39       47.04     22.50 o 
  -7  -8   9       99.48       91.41     13.11 o 
  -6  -8   9        0.37        3.60      8.72 o 
  -5  -8   9     1723.83     1636.59     24.50 o 
  -4  -8   9      152.97      165.85      9.20 o 
  -3  -8   9      863.06      829.71     16.63 o 
  -2  -8   9        5.00        9.99      4.23 o 
  -1  -8   9      298.49      309.53     10.85 o 
   0  -8   9       24.41       40.52      7.67 o 
   1  -8   9        0.97        6.12      9.66 o 
   2  -8   9        1.30        6.21     10.65 o 
   3  -8   9      195.64      221.37     13.50 o 
   4  -8   9        3.27       -1.79     12.60 o 
   5  -8   9      212.63      189.96     18.00 o 
   6  -8   9       58.25       51.81     26.59 o 
  -8  -7   9        0.54       16.05     16.10 o 
  -7  -7   9        5.26        6.27     15.56 o 
  -6  -7   9      341.47      310.53     13.02 o 
  -5  -7   9      159.17      160.77     10.72 o 
  -4  -7   9       40.63       42.45      7.17 o 
  -3  -7   9       53.41       57.69      7.25 o 
  -2  -7   9      564.38      555.78      8.14 o 
  -1  -7   9       69.79       61.08      7.18 o 
   0  -7   9      141.62      163.56      8.31 o 
   1  -7   9       49.17       51.77     12.27 o 
   2  -7   9      248.08      248.98     13.14 o 
   3  -7   9      199.99      212.10     13.05 o 
   4  -7   9       32.72       38.26     12.12 o 
   5  -7   9      316.81      317.84     18.99 o 
   6  -7   9      544.42      543.33     38.18 o 
   7  -7   9      119.52      137.71     31.36 o 
  -8  -6   9       21.67       14.32     17.35 o 
  -7  -6   9       11.09        1.76     16.37 o 
  -6  -6   9      261.36      237.18     14.95 o 
  -5  -6   9      982.80      930.48     18.11 o 
  -4  -6   9        0.05        5.96      6.64 o 
  -3  -6   9      136.45      144.02      8.27 o 
  -2  -6   9      352.90      369.12     14.37 o 
  -1  -6   9     1208.13     1365.42     17.70 o 
   0  -6   9       66.78       83.28      7.33 o 
   1  -6   9       38.29       43.25      9.80 o 
   2  -6   9        1.45       -1.60      8.77 o 
   3  -6   9      379.05      390.71     15.37 o 
   4  -6   9      112.96      107.42     13.27 o 
   5  -6   9      320.42      361.72     18.83 o 
   6  -6   9       58.42       27.95     24.54 o 
   7  -6   9       89.36       76.35     26.59 o 
  -8  -5   9        2.69       20.45     25.91 o 
  -7  -5   9        0.06        7.67     10.96 o 
  -6  -5   9       14.35       13.81     13.38 o 
  -5  -5   9       91.84       90.70     10.55 o 
  -4  -5   9      182.11      183.66     12.59 o 
  -3  -5   9      279.59      303.98     11.87 o 
  -2  -5   9      274.67      293.73     15.68 o 
  -1  -5   9       10.18        5.84      5.47 o 
   0  -5   9       58.81       64.94      5.39 o 
   1  -5   9      207.02      218.70      9.88 o 
   2  -5   9      120.02      123.58     12.65 o 
   3  -5   9        3.32       11.62      7.74 o 
   4  -5   9       39.78       55.27      9.08 o 
   5  -5   9       19.14       20.20     13.58 o 
   6  -5   9       16.15       20.45     23.86 o 
   7  -5   9        6.37        8.86     23.86 o 
  -8  -4   9        0.50        7.20     12.78 o 
  -7  -4   9      290.44      263.39     18.18 o 
  -6  -4   9      101.46      115.90     13.58 o 
  -5  -4   9     1306.64     1282.47     30.36 o 
  -4  -4   9       65.61       63.91      7.90 o 
  -3  -4   9       22.24       12.27      7.32 o 
  -2  -4   9      333.40      377.54     14.85 o 
  -1  -4   9        2.29        5.06      5.54 o 
   0  -4   9      188.31      242.80      8.12 o 
   1  -4   9      124.72      126.90      8.59 o 
   2  -4   9        0.18       14.43      6.68 o 
   3  -4   9       22.78       26.44      7.60 o 
   4  -4   9       15.91       15.76      7.99 o 
   5  -4   9        0.01       11.76     11.74 o 
   6  -4   9        4.60       17.88     15.62 o 
   7  -4   9        0.22      -12.27     24.54 o 
  -8  -3   9        1.46        1.64     13.61 o 
  -7  -3   9      101.26       81.20     13.87 o 
  -6  -3   9      441.78      451.32     28.29 o 
  -5  -3   9       36.14       44.38     11.60 o 
  -4  -3   9       38.26       38.13      8.18 o 
  -3  -3   9       30.72       20.45     16.36 o 
  -2  -3   9       23.62       20.97      3.72 o 
  -1  -3   9      287.21      306.33     11.04 o 
   0  -3   9      127.93      136.43      7.59 o 
   1  -3   9       20.63       23.39      6.90 o 
   2  -3   9      402.59      411.63     11.71 o 
   3  -3   9      254.45      264.65     10.54 o 
   4  -3   9        1.61        8.47      5.82 o 
   5  -3   9        0.72        2.87     13.39 o 
   6  -3   9      108.57      132.13     25.56 o 
   7  -3   9        1.95       11.36     15.89 o 
  -8  -2   9      187.67      165.14     17.27 o 
  -7  -2   9       44.63       35.98     12.78 o 
  -6  -2   9      773.69      730.21     24.31 o 
  -5  -2   9      776.05      727.45     14.16 o 
  -4  -2   9       67.12       70.49      5.24 o 
  -3  -2   9        1.16        2.09      4.55 o 
  -2  -2   9      139.16      158.84      7.79 o 
  -1  -2   9      695.42      758.98     15.64 o 
   0  -2   9       15.89       31.43      8.45 o 
   1  -2   9        3.99        6.82      7.71 o 
   2  -2   9      633.26      659.67     15.09 o 
   3  -2   9       19.44       25.09      6.80 o 
   4  -2   9      908.96      874.05     15.08 o 
   5  -2   9      257.79      236.73     18.78 o 
   6  -2   9        1.27       10.58     14.92 o 
   7  -2   9        0.62       -0.81     15.22 o 
  -8  -1   9        1.20       12.13     15.00 o 
  -7  -1   9       11.33       13.35     12.23 o 
  -6  -1   9       95.85       98.41     14.44 o 
  -5  -1   9        5.18        3.28      6.45 o 
  -4  -1   9      301.05      292.42     12.61 o 
  -3  -1   9       56.19       51.13      8.18 o 
  -2  -1   9        0.00        2.99      5.78 o 
  -1  -1   9       78.01       86.18      8.82 o 
   0  -1   9      574.46      628.40     16.10 o 
   1  -1   9       70.90      109.08     12.95 o 
   2  -1   9        8.22       17.54      8.83 o 
   3  -1   9        7.94       13.69      6.59 o 
   4  -1   9      475.96      470.85     11.71 o 
   5  -1   9       16.02       18.32     11.59 o 
   6  -1   9      116.21       86.48     16.01 o 
   7  -1   9       12.45       30.50     14.70 o 
  -8   0   9        0.51        3.20     14.25 o 
  -7   0   9        6.39       15.82     13.68 o 
  -6   0   9      179.81      166.62     10.58 o 
  -5   0   9       46.32       32.04     12.95 o 
  -4   0   9        0.04        7.78     10.91 o 
  -3   0   9     2107.28     2212.20     33.40 o 
  -2   0   9      293.30      339.26     11.95 o 
  -1   0   9       59.54       60.83      8.52 o 
   0   0   9       19.20       24.85      7.86 o 
   1   0   9        2.50        6.14     12.27 o 
   2   0   9       33.35       29.31     14.32 o 
   3   0   9        0.00        8.82      5.54 o 
   4   0   9       13.15       17.65      8.83 o 
   5   0   9        6.91       10.15     12.12 o 
   6   0   9        2.84       10.42     13.09 o 
   7   0   9        1.19        5.05     16.30 o 
  -8   1   9        0.35        3.07     14.94 o 
  -7   1   9      180.99      139.77     16.39 o 
  -6   1   9      263.94      268.63     16.85 o 
  -5   1   9       19.80       27.95     12.95 o 
  -4   1   9       19.25       22.50      9.16 o 
  -3   1   9       18.15       38.18     10.23 o 
  -2   1   9      179.16      170.43     13.63 o 
  -1   1   9      191.99      220.50     11.06 o 
   0   1   9      119.93      125.16      9.60 o 
   1   1   9        0.03        8.86     10.23 o 
   2   1   9      461.21      513.23     20.28 o 
   3   1   9       15.97       22.48     11.14 o 
   4   1   9       74.01       89.81     11.25 o 
   5   1   9      103.32      100.88     14.21 o 
   6   1   9       37.72       42.74     13.20 o 
   7   1   9        0.41       15.75     16.99 o 
  -8   2   9       15.05       27.33     14.92 o 
  -7   2   9      232.47      257.77     13.92 o 
  -6   2   9      223.68      227.62     15.43 o 
  -5   2   9      103.28       97.49     17.72 o 
  -4   2   9      314.21      368.52     16.70 o 
  -3   2   9       57.63       68.17     12.27 o 
  -2   2   9       66.65       59.31     12.27 o 
  -1   2   9       34.60       37.29      8.43 o 
   0   2   9        1.87        4.18      5.95 o 
   1   2   9      109.32       95.72     12.12 o 
   2   2   9       14.37        9.23     10.47 o 
   3   2   9      499.76      501.28     21.74 o 
   4   2   9      114.54      105.56     16.36 o 
   5   2   9       15.78       11.71      9.60 o 
   6   2   9        9.30       13.63     19.77 o 
   7   2   9        0.03       17.04     21.13 o 
  -8   3   9        9.86        5.79     14.46 o 
  -7   3   9       22.52       17.85     10.39 o 
  -6   3   9       97.71       75.54     12.23 o 
  -5   3   9       26.12       15.39      9.82 o 
  -4   3   9        7.15       13.73      8.45 o 
  -2   3   9       33.15       23.25      6.82 o 
  -1   3   9      268.10      219.49      9.72 o 
   0   3   9      299.56      324.15      9.45 o 
   1   3   9       79.18       86.73     12.29 o 
   2   3   9        5.44        6.52      8.41 o 
   3   3   9        0.92        2.29      9.42 o 
   4   3   9       54.48       54.72     10.74 o 
   5   3   9        9.09        8.61      9.60 o 
   6   3   9       13.00       15.68     20.45 o 
  -8   4   9        6.83        8.78     11.86 o 
  -7   4   9        4.31       10.94     10.69 o 
  -6   4   9       29.62       16.36     17.04 o 
  -5   4   9        0.01        6.19      8.32 o 
  -4   4   9      425.34      465.84     14.97 o 
  -3   4   9      770.46      715.81     30.68 o 
  -2   4   9       17.66       32.94      5.60 o 
  -1   4   9       55.45       64.01      7.60 o 
   0   4   9      137.18      155.35      7.83 o 
   1   4   9       19.64       26.70      7.17 o 
   2   4   9       51.67       41.92      9.67 o 
   3   4   9       37.56       33.04     10.13 o 
   4   4   9        0.88       19.54     14.25 o 
   5   4   9        5.57        4.98     10.25 o 
   6   4   9       32.08       35.35     16.86 o 
  -8   5   9      208.39      189.12     19.41 o 
  -7   5   9      249.71      265.87     27.95 o 
  -6   5   9        8.27        7.50     15.68 o 
  -5   5   9        0.13        8.86     17.72 o 
  -4   5   9      216.20      174.52     21.82 o 
  -3   5   9        8.26        4.77     14.32 o 
  -2   5   9      530.54      565.76     13.12 o 
  -1   5   9       48.79       62.34      7.57 o 
   0   5   9       64.21       58.08      6.39 o 
   1   5   9      202.69      169.22      9.91 o 
   2   5   9      119.85      139.76     10.29 o 
   3   5   9        6.07       11.20      9.42 o 
   4   5   9       66.73       79.58     11.95 o 
   5   5   9        6.52        4.55     10.54 o 
   6   5   9       15.04       11.20     15.48 o 
  -8   6   9       41.42       49.33     17.53 o 
  -7   6   9       28.74       31.36     18.41 o 
  -6   6   9       32.99       35.45     20.45 o 
  -5   6   9      361.10      391.31     28.63 o 
  -4   6   9       49.39       53.86     19.09 o 
  -3   6   9        0.86       13.63     17.04 o 
  -2   6   9       24.02       30.41      7.35 o 
  -1   6   9       56.51       34.91      7.41 o 
   0   6   9       10.30       14.06      5.41 o 
   1   6   9        0.38        1.23      8.01 o 
   2   6   9      121.62      113.44      9.76 o 
   3   6   9      132.86      138.60     13.37 o 
   4   6   9        1.28       -0.20     11.19 o 
   5   6   9       10.31       13.06     10.69 o 
   6   6   9        0.00        5.17     15.64 o 
  -7   7   9       13.25       13.63     19.77 o 
  -6   7   9       62.45       76.35     23.86 o 
  -5   7   9        8.29        7.50     16.36 o 
  -4   7   9      191.82      173.16     23.18 o 
  -3   7   9       65.88       55.22     17.72 o 
  -2   7   9        2.08        8.28      7.32 o 
  -1   7   9      378.86      296.94     11.17 o 
   0   7   9       71.06       90.28     10.84 o 
   1   7   9        7.93       16.22      8.32 o 
   2   7   9       31.93       30.86      8.79 o 
   3   7   9       63.63       59.31      9.11 o 
   4   7   9       20.39       25.90     11.97 o 
   5   7   9       59.03       56.10     13.18 o 
  -7   8   9       43.73       32.04     23.18 o 
  -6   8   9        3.22       19.09     18.41 o 
  -5   8   9        1.68       12.27     19.09 o 
  -4   8   9      158.09      142.48     20.45 o 
  -3   8   9      348.72      371.77     18.78 o 
  -2   8   9       16.32       18.66      7.69 o 
  -1   8   9      322.93      368.08     22.67 o 
   0   8   9      100.02       92.01      8.97 o 
   1   8   9       13.71        9.94      8.33 o 
   2   8   9       91.86       91.94      9.75 o 
   3   8   9        0.48        5.77     11.53 o 
   4   8   9       40.78       56.64     12.25 o 
   5   8   9        2.02        1.37     12.61 o 
  -7   9   9       90.87       95.44     27.27 o 
  -6   9   9        7.20        8.25     14.25 o 
  -5   9   9        4.79       24.43     13.68 o 
  -4   9   9        1.12        2.73     13.50 o 
  -3   9   9       38.05       57.94     11.34 o 
  -2   9   9       10.97       16.58     10.07 o 
  -1   9   9      176.41      137.12     10.28 o 
   0   9   9        0.68        8.43      8.54 o 
   1   9   9      385.91      372.90     15.93 o 
   2   9   9        1.59        4.50     11.96 o 
   3   9   9        0.38       -5.50     11.40 o 
   4   9   9       22.74       38.61     12.83 o 
  -6  10   9        8.19       15.95     14.85 o 
  -5  10   9       33.09       33.70     15.18 o 
  -4  10   9        1.37       30.72     12.77 o 
  -3  10   9      102.99      102.81     12.94 o 
  -2  10   9       21.23       28.78      9.04 o 
  -1  10   9      179.18      181.40     11.33 o 
   0  10   9       50.31       43.37      9.34 o 
   1  10   9      141.77      174.77     15.48 o 
   2  10   9       92.15      110.88     27.95 o 
   3  10   9        0.14        1.46     13.95 o 
   4  10   9        0.01       16.80     15.66 o 
  -6  11   9        4.10       29.31     23.18 o 
  -5  11   9        4.21       18.24     14.65 o 
  -4  11   9       11.43       17.50     13.73 o 
  -3  11   9       10.10       20.20     11.51 o 
  -2  11   9       67.06       83.40      9.94 o 
  -1  11   9        2.33       15.94      8.74 o 
   0  11   9       19.56       28.44      9.28 o 
   1  11   9      140.33      129.82     14.54 o 
   2  11   9      103.26      136.73     18.52 o 
   3  11   9       80.24       69.81     15.82 o 
  -5  12   9       29.45       19.67     14.85 o 
  -4  12   9       24.45       21.02     13.88 o 
  -3  12   9       38.13       43.55     12.11 o 
  -2  12   9       33.04       42.21     12.07 o 
  -1  12   9       63.43       83.60      9.89 o 
   0  12   9       18.71       13.55     12.39 o 
   1  12   9        0.40        3.96     11.64 o 
   2  12   9       30.96       30.44     12.37 o 
   3  12   9        0.05       16.01     17.07 o 
  -4  13   9        8.81        6.47     15.82 o 
  -3  13   9       60.63       47.92     13.02 o 
  -2  13   9        0.50       13.48     13.46 o 
  -1  13   9        0.13        5.22     11.90 o 
   0  13   9       29.05       25.47     13.07 o 
   1  13   9        0.05        5.91     12.40 o 
   2  13   9        0.13        1.07     14.67 o 
  -3  14   9       16.68       25.76     13.34 o 
  -2  14   9        1.93       19.71     16.20 o 
  -1  14   9       27.68       21.58     12.58 o 
   0  14   9        1.94       19.46     12.61 o 
   0 -17  10        0.03        2.73     25.91 o 
  -3 -16  10      103.82      100.21     27.95 o 
  -2 -16  10        0.40        0.68     23.86 o 
  -1 -16  10       11.55       24.54     23.86 o 
   0 -16  10        3.64       18.41     24.54 o 
   1 -16  10        4.35        9.54     21.13 o 
   2 -16  10        6.33       23.87     15.18 o 
  -4 -15  10      427.77      486.60     22.16 o 
  -3 -15  10       20.19       30.68     23.86 o 
  -2 -15  10      449.12      456.76     36.13 o 
  -1 -15  10        0.33       17.04     24.54 o 
   0 -15  10        3.78        8.18     21.82 o 
   1 -15  10        4.93       15.16     13.92 o 
   2 -15  10       16.47       18.49     15.04 o 
   3 -15  10       14.06       47.66     16.21 o 
  -5 -14  10      134.99      175.93     23.79 o 
  -4 -14  10      274.14      302.62     26.98 o 
  -3 -14  10     1178.46     1192.25     35.91 o 
  -2 -14  10      237.83      290.41     32.04 o 
  -1 -14  10      204.70      187.47     28.63 o 
   0 -14  10        1.44       27.95     22.50 o 
   1 -14  10       10.45       11.10     13.09 o 
   2 -14  10        4.52        3.44     13.68 o 
   3 -14  10       70.67       68.47     16.85 o 
   4 -14  10       14.43       15.35     16.58 o 
  -5 -13  10       52.49       48.84     13.54 o 
  -4 -13  10      129.06      138.62     15.06 o 
  -3 -13  10       51.29       67.21     15.71 o 
  -2 -13  10      903.19      880.51     42.61 o 
  -1 -13  10      138.22      132.94     22.50 o 
   0 -13  10      284.92      296.00     24.20 o 
   1 -13  10       29.83       30.00     13.09 o 
   2 -13  10       17.06       34.32     14.41 o 
   3 -13  10        5.14       11.89     13.25 o 
   4 -13  10      111.06      121.33     17.59 o 
  -6 -12  10       22.92       18.65     12.43 o 
  -5 -12  10       12.79        9.08     11.41 o 
  -4 -12  10       67.31       75.42     14.12 o 
  -3 -12  10       56.12       67.90     12.64 o 
  -2 -12  10      101.35       91.38     18.41 o 
  -1 -12  10      280.70      276.78     29.31 o 
   0 -12  10        2.84        6.24     10.96 o 
   1 -12  10      108.08      116.04     14.73 o 
   2 -12  10        7.87       11.50     10.04 o 
   3 -12  10       11.49        3.11     11.48 o 
   4 -12  10       47.29       65.94     13.25 o 
   5 -12  10        8.42       13.27     13.01 o 
  -6 -11  10       14.88       22.50     13.02 o 
  -5 -11  10        0.40       -0.82     11.76 o 
  -4 -11  10        2.72       16.94     11.65 o 
  -3 -11  10       53.95       71.78     11.57 o 
  -2 -11  10        4.01       11.71     14.57 o 
  -1 -11  10      217.75      183.31     19.21 o 
   0 -11  10     1049.03     1004.53     25.56 o 
   1 -11  10      123.27      104.50     14.25 o 
   2 -11  10      712.07      684.69     19.51 o 
   3 -11  10       81.43       87.88     11.79 o 
   4 -11  10       51.35       81.14     13.18 o 
   5 -11  10        1.01       11.31     12.67 o 
  -7 -10  10       87.71      102.78     21.06 o 
  -6 -10  10       75.65       83.34     11.87 o 
  -5 -10  10      252.58      250.69     14.65 o 
  -4 -10  10      821.35      859.15     22.07 o 
  -3 -10  10      552.46      571.58     14.86 o 
  -2 -10  10       22.77       26.18     12.48 o 
  -1 -10  10       46.64       44.43      9.61 o 
   0 -10  10       25.45       36.81     10.72 o 
   1 -10  10       25.62       39.98     11.54 o 
   2 -10  10      332.98      316.63     14.95 o 
   3 -10  10       98.87      104.96     13.25 o 
   4 -10  10      114.44      124.54     13.80 o 
   5 -10  10       29.27       36.62     14.70 o 
   6 -10  10      108.69      167.70     30.00 o 
  -7  -9  10       16.20       23.72     17.96 o 
  -6  -9  10        6.02       17.46     10.13 o 
  -5  -9  10       40.80       40.87     14.78 o 
  -4  -9  10       17.32       29.57      7.42 o 
  -3  -9  10       25.25       30.33      7.56 o 
  -2  -9  10      201.57      202.83     16.39 o 
  -1  -9  10       27.55       37.61      7.65 o 
   0  -9  10       20.52       38.32     10.09 o 
   1  -9  10        2.09        6.51     10.65 o 
   2  -9  10      932.04      886.91     21.22 o 
   3  -9  10       35.80       28.48     11.23 o 
   4  -9  10     1284.32     1227.27     48.33 o 
   5  -9  10       40.37       45.35     14.73 o 
   6  -9  10       30.44       31.36     22.50 o 
  -7  -8  10        0.01       10.90     14.21 o 
  -6  -8  10       39.71       59.88     10.10 o 
  -5  -8  10      235.62      256.10     13.77 o 
  -4  -8  10       21.76       25.70      9.66 o 
  -3  -8  10        0.08        8.95      9.30 o 
  -2  -8  10      141.98      147.24     15.53 o 
  -1  -8  10        1.42        9.20      6.68 o 
   0  -8  10       47.48       56.77      8.58 o 
   1  -8  10      105.13      104.77     11.94 o 
   2  -8  10        4.36        6.42      8.92 o 
   3  -8  10        5.17        8.64     10.58 o 
   4  -8  10       14.37       30.28     12.21 o 
   5  -8  10      200.25      233.40     18.83 o 
   6  -8  10       23.41       30.68     25.22 o 
  -8  -7  10       24.75       41.15     18.75 o 
  -7  -7  10        7.87       17.04     11.55 o 
  -6  -7  10        1.73        6.96      8.67 o 
  -5  -7  10       83.54       72.03     10.53 o 
  -4  -7  10        0.14       10.85      8.92 o 
  -3  -7  10      172.49      186.50     11.37 o 
  -2  -7  10        3.12       13.24     12.60 o 
  -1  -7  10        3.75        7.48      6.17 o 
   0  -7  10      226.02      216.14     10.95 o 
   1  -7  10       78.46       86.47     10.57 o 
   2  -7  10       58.59       72.84     10.59 o 
   3  -7  10      109.28      104.72     11.73 o 
   4  -7  10      518.07      550.44     18.94 o 
   5  -7  10        1.02        1.39     13.10 o 
   6  -7  10      366.27      398.13     36.13 o 
  -8  -6  10       14.32       10.76     15.89 o 
  -7  -6  10      191.61      193.65     14.78 o 
  -6  -6  10        5.38       13.94      7.04 o 
  -5  -6  10      895.13      915.63     20.91 o 
  -4  -6  10      871.87      844.95     21.77 o 
  -3  -6  10       48.14       58.83     16.70 o 
  -2  -6  10       24.18       25.46     10.31 o 
  -1  -6  10        0.55        1.73      6.21 o 
   0  -6  10       38.65       46.34      8.20 o 
   1  -6  10      310.75      312.56     15.34 o 
   2  -6  10       20.15       26.56      8.85 o 
   3  -6  10       24.15       22.78     10.27 o 
   4  -6  10      104.09      105.04     12.03 o 
   5  -6  10       68.30       66.13     25.91 o 
   6  -6  10        2.01       -2.73     26.59 o 
  -8  -5  10        7.76        6.14     20.45 o 
  -7  -5  10        1.35        0.79     10.49 o 
  -6  -5  10      123.50      108.19     11.69 o 
  -5  -5  10      212.94      221.01     10.64 o 
  -4  -5  10        1.69        6.38      8.86 o 
  -3  -5  10      601.33      567.88     30.68 o 
  -2  -5  10      118.97      134.98     20.45 o 
  -1  -5  10      112.70      114.96      7.97 o 
   0  -5  10      362.53      407.36     15.46 o 
   1  -5  10       55.62       64.82      7.99 o 
   2  -5  10      247.42      232.49     10.73 o 
   3  -5  10      252.26      259.04     11.29 o 
   4  -5  10      238.07      232.61     12.12 o 
   5  -5  10       14.61       10.80     14.41 o 
   6  -5  10       77.17       91.35     27.27 o 
  -8  -4  10        9.26        4.47     13.27 o 
  -7  -4  10        5.78        3.60     12.59 o 
  -6  -4  10      470.50      475.48     19.20 o 
  -5  -4  10      150.21      139.05      8.78 o 
  -4  -4  10      242.70      211.11     11.92 o 
  -3  -4  10      103.83      113.85     21.13 o 
  -2  -4  10      122.45      137.33     12.95 o 
  -1  -4  10        8.36        2.11      6.16 o 
   0  -4  10        9.24       11.57      6.27 o 
   1  -4  10        4.25       10.03      6.40 o 
   2  -4  10       40.41       51.11      7.83 o 
   3  -4  10        3.18        5.65      7.39 o 
   4  -4  10       38.67       32.59      8.08 o 
   5  -4  10      168.45      159.04     16.39 o 
   6  -4  10        4.94        8.27     15.82 o 
  -8  -3  10       15.88        8.92     14.23 o 
  -7  -3  10        2.47       15.58     12.36 o 
  -6  -3  10      200.70      181.96     15.40 o 
  -5  -3  10        7.69       24.61     10.96 o 
  -4  -3  10      382.91      370.74     10.68 o 
  -3  -3  10       19.95       17.64      3.41 o 
  -2  -3  10       25.87       33.13      5.71 o 
  -1  -3  10      451.51      461.21     13.37 o 
   0  -3  10       50.25       48.42      7.03 o 
   1  -3  10       81.46       68.23      7.38 o 
   2  -3  10      272.56      296.99     10.97 o 
   3  -3  10      246.52      246.05     11.41 o 
   4  -3  10       10.96       12.68      7.37 o 
   5  -3  10       59.01       57.43     13.92 o 
   6  -3  10      114.10      105.39     21.82 o 
   7  -3  10        9.41        9.22     16.30 o 
  -8  -2  10        9.50       12.04     14.08 o 
  -7  -2  10       24.17       19.36     14.66 o 
  -6  -2  10      399.87      448.69     20.00 o 
  -5  -2  10      130.99      121.58     13.73 o 
  -4  -2  10       61.08       54.43      4.25 o 
  -3  -2  10        0.93        0.97      5.15 o 
  -2  -2  10      148.18      157.97      8.94 o 
  -1  -2  10        0.10        4.86      7.01 o 
   0  -2  10       17.39       18.57      8.57 o 
   1  -2  10      489.05      507.81     16.85 o 
   2  -2  10      569.92      571.57     13.55 o 
   3  -2  10       20.46       32.10      7.55 o 
   4  -2  10      441.13      412.34     10.93 o 
   5  -2  10       31.09       23.06     12.77 o 
   6  -2  10        1.74        6.74     13.92 o 
   7  -2  10       20.89       25.73     16.69 o 
  -8  -1  10        0.62        4.16     19.09 o 
  -7  -1  10       76.75       75.50     14.21 o 
  -6  -1  10      121.73      106.69     13.98 o 
  -5  -1  10       48.48       37.23      6.98 o 
  -4  -1  10      861.82      770.65     16.72 o 
  -3  -1  10        3.98        2.26      6.00 o 
  -2  -1  10      636.33      604.73     15.13 o 
  -1  -1  10       20.85       34.52      8.32 o 
   0  -1  10        8.86       17.72      8.82 o 
   1  -1  10      356.32      361.31     20.45 o 
   2  -1  10       11.07       15.26      9.39 o 
   3  -1  10      359.76      357.20     15.05 o 
   4  -1  10        5.07        1.60      8.01 o 
   5  -1  10        3.01        7.25     13.68 o 
   6  -1  10        7.73       15.49     13.73 o 
  -8   0  10        4.93       11.19     13.68 o 
  -7   0  10      253.30      229.89     22.84 o 
  -6   0  10      616.47      632.70     22.86 o 
  -5   0  10       36.80       38.18     14.32 o 
  -4   0  10       20.87       18.97      8.05 o 
  -3   0  10        9.83       12.63      7.54 o 
  -2   0  10        0.01        2.16      8.05 o 
  -1   0  10       17.77       37.45     10.57 o 
   0   0  10       62.92       43.34      9.12 o 
   1   0  10      152.66      148.62     17.04 o 
   2   0  10       19.51       15.68     11.30 o 
   3   0  10       30.96       23.95      7.41 o 
   4   0  10      150.01      119.04     12.91 o 
   5   0  10       14.91       20.08     11.90 o 
   6   0  10       34.13       47.18     16.85 o 
  -8   1  10        2.98        8.92     14.17 o 
  -7   1  10      176.52      182.97     16.39 o 
  -6   1  10       83.76       70.53     12.91 o 
  -5   1  10      115.21      117.26     19.09 o 
  -4   1  10       75.40       79.76     17.04 o 
  -3   1  10        2.19        8.86     10.23 o 
  -2   1  10      428.84      348.34     22.16 o 
  -1   1  10      354.22      331.65     13.73 o 
   0   1  10      665.68      628.24     14.57 o 
   1   1  10       65.39       66.62     11.45 o 
   2   1  10      174.10      159.82     14.87 o 
   3   1  10       26.65       30.22     15.34 o 
   4   1  10       21.27       28.15     17.72 o 
   5   1  10       41.97       46.11     14.12 o 
   6   1  10        0.43       -0.68     19.09 o 
  -8   2  10        0.33       17.72     18.41 o 
  -7   2  10      174.73      168.25     17.17 o 
  -6   2  10      104.47      112.59     13.95 o 
  -5   2  10        0.44       12.95     17.04 o 
  -4   2  10       30.84       14.32     12.27 o 
  -3   2  10       64.74       93.40     13.63 o 
  -2   2  10       44.30       53.03      9.80 o 
  -1   2  10       87.07       82.21      8.54 o 
   0   2  10      372.75      376.87     11.14 o 
   1   2  10      300.61      336.92     17.17 o 
   2   2  10      285.19      278.35     16.58 o 
   3   2  10      530.34      485.29     16.95 o 
   4   2  10      379.15      326.23     15.34 o 
   5   2  10        0.91        6.85     14.35 o 
   6   2  10       23.86       46.56     17.00 o 
  -8   3  10        5.52       10.78     15.13 o 
  -7   3  10        0.02       11.51      9.54 o 
  -6   3  10       51.74       53.27     11.94 o 
  -5   3  10      140.13      178.57     19.09 o 
  -4   3  10       97.67       58.63     14.32 o 
  -3   3  10      302.05      274.27     14.85 o 
  -2   3  10      256.33      223.22      8.61 o 
  -1   3  10       15.17       33.12      7.79 o 
   0   3  10      129.02      109.16      7.78 o 
   1   3  10      108.81      128.34     14.90 o 
   2   3  10      460.47      464.49     16.34 o 
   3   3  10      223.62      234.73     14.25 o 
   4   3  10       59.11       62.12     11.87 o 
   5   3  10       48.44       38.04     11.74 o 
   6   3  10        0.90        1.48     17.20 o 
  -8   4  10        7.71       11.59     21.13 o 
  -7   4  10      721.84      837.84     44.31 o 
  -6   4  10       34.70       55.90     21.13 o 
  -5   4  10      123.29      170.74     13.37 o 
  -4   4  10        9.85       28.63     13.63 o 
  -3   4  10       10.96        4.32      8.52 o 
  -2   4  10      135.44      134.21      7.40 o 
  -1   4  10       71.80      100.50      9.13 o 
   0   4  10        1.78        3.43      6.16 o 
   1   4  10       50.80       54.42      9.01 o 
   2   4  10        4.49       12.11     10.38 o 
   3   4  10       57.92       60.15     11.73 o 
   4   4  10       12.03       17.34     10.49 o 
   5   4  10        0.62        8.16     10.41 o 
   6   4  10        0.78        7.02     17.17 o 
  -8   5  10        6.50        8.82     15.40 o 
  -7   5  10      317.25      271.33     31.36 o 
  -6   5  10       21.45       36.13     21.82 o 
  -5   5  10      356.53      254.96     23.86 o 
  -4   5  10       12.14       11.59     13.63 o 
  -3   5  10        0.00        7.67     11.26 o 
  -2   5  10        6.41        9.10      6.28 o 
  -1   5  10      358.88      322.69     16.01 o 
   0   5  10       31.04       29.55      6.86 o 
   1   5  10       24.38       41.24      9.03 o 
   2   5  10       13.94       21.13      8.35 o 
   3   5  10      122.48      128.87     12.75 o 
   4   5  10       15.59       30.85     11.69 o 
   5   5  10       25.99       30.79     12.21 o 
   6   5  10       20.26       11.00     18.51 o 
  -7   6  10      180.45      193.61     29.31 o 
  -6   6  10       66.50       67.49     20.45 o 
  -5   6  10       31.44       38.18     19.09 o 
  -4   6  10        5.97        2.73     17.72 o 
  -3   6  10      194.30      246.92     17.11 o 
  -2   6  10       93.18       71.96      7.90 o 
  -1   6  10      155.02      164.05      8.47 o 
   0   6  10      111.70       99.04     11.29 o 
   1   6  10      367.24      431.29     14.19 o 
   2   6  10      290.54      310.36     13.72 o 
   3   6  10      222.16      224.35     11.98 o 
   4   6  10       24.71       16.38     11.69 o 
   5   6  10       10.37       23.25     12.48 o 
  -7   7  10       85.79       85.90     23.86 o 
  -6   7  10        1.68        4.77     21.13 o 
  -5   7  10      237.61      186.11     25.91 o 
  -4   7  10        3.37        5.45     19.09 o 
  -3   7  10      589.04      503.49     24.54 o 
  -2   7  10       80.90       96.68      9.29 o 
  -1   7  10       47.16       35.89      9.78 o 
   0   7  10        0.59        6.83      8.63 o 
   1   7  10      110.63      107.83      9.91 o 
   2   7  10        3.35        9.48      8.73 o 
   3   7  10      216.70      231.51     12.88 o 
   4   7  10       17.53       28.53     11.87 o 
   5   7  10        1.99       16.83     12.36 o 
  -7   8  10       80.65       62.72     23.18 o 
  -6   8  10       48.21       68.17     21.13 o 
  -5   8  10       18.78       23.86     21.13 o 
  -4   8  10      111.06      111.12     21.13 o 
  -3   8  10        2.31       16.49     10.34 o 
  -2   8  10        0.00        3.55      8.07 o 
  -1   8  10       21.54       35.48     10.00 o 
   0   8  10       28.78       29.31      9.74 o 
   1   8  10        7.31       17.25      9.02 o 
   2   8  10       10.99       15.49      9.55 o 
   3   8  10       13.67        5.13     11.71 o 
   4   8  10        2.66        9.72     11.56 o 
  -6   9  10       19.70       44.04     15.82 o 
  -5   9  10        0.91        9.84     14.17 o 
  -4   9  10        0.02       16.19     13.39 o 
  -3   9  10      155.61      146.36     13.49 o 
  -2   9  10       25.42       33.46     10.85 o 
  -1   9  10      382.06      353.64     13.52 o 
   0   9  10       23.66       29.40      8.88 o 
   1   9  10       79.60       79.33     11.70 o 
   2   9  10       10.86       18.88     12.28 o 
   3   9  10       13.26       16.51     12.85 o 
   4   9  10        0.06       13.91     12.12 o 
  -6  10  10       18.93       34.47     26.59 o 
  -5  10  10        8.24       20.43     20.45 o 
  -4  10  10       27.50       36.09     14.70 o 
  -3  10  10       58.10       91.45     13.34 o 
  -2  10  10        1.75        6.37      9.01 o 
  -1  10  10       12.21       16.90      8.78 o 
   0  10  10       25.26       27.23      9.00 o 
   1  10  10        0.06        5.74     10.48 o 
   2  10  10      112.62      140.35     18.52 o 
   3  10  10       26.95       33.33     16.63 o 
  -5  11  10        0.16       12.95     15.43 o 
  -4  11  10       16.51       21.00     12.28 o 
  -3  11  10       55.60       38.14     12.12 o 
  -2  11  10       15.83       17.17     10.52 o 
  -1  11  10       10.10       18.82      9.34 o 
   0  11  10       25.17       23.31      9.59 o 
   1  11  10       99.00       97.06     13.93 o 
   2  11  10      103.23      110.48     18.33 o 
   3  11  10      110.78      118.06     19.31 o 
  -5  12  10       40.24       39.54     17.04 o 
  -4  12  10       45.74       40.12     14.00 o 
  -3  12  10        2.32        6.48     12.03 o 
  -2  12  10        7.29        2.35     12.00 o 
  -1  12  10        0.96       11.27      9.69 o 
   0  12  10        0.41       18.75     12.29 o 
   1  12  10       20.53       12.71     11.92 o 
   2  12  10       38.29       52.83     14.20 o 
  -3  13  10        5.47        9.65     12.32 o 
  -2  13  10       16.86       33.72     12.70 o 
  -1  13  10       21.86       14.72     12.06 o 
   0  13  10        9.71       27.50     12.78 o 
   1  13  10        0.71        5.66     15.04 o 
  -2 -16  11       12.75        6.82     23.86 o 
  -1 -16  11        1.62       16.36     25.22 o 
   0 -16  11        6.95       28.63     25.22 o 
   1 -16  11        1.07       12.95     23.86 o 
  -4 -15  11       90.15      124.83     16.05 o 
  -3 -15  11        8.93        7.47     16.86 o 
  -2 -15  11      100.90       87.94     23.86 o 
  -1 -15  11       15.81       13.63     23.18 o 
   0 -15  11      132.71      169.75     28.63 o 
   1 -15  11        0.71       23.86     23.86 o 
   2 -15  11        8.73       19.73     14.85 o 
   3 -15  11       12.79        9.96     15.82 o 
  -4 -14  11        0.62       18.58     13.77 o 
  -3 -14  11      311.62      324.23     23.62 o 
  -2 -14  11        2.13        2.05     23.18 o 
  -1 -14  11        4.09        5.45     21.82 o 
   0 -14  11       93.58       92.03     25.22 o 
   1 -14  11        5.34        6.93     13.37 o 
   2 -14  11        3.69       13.09     14.37 o 
   3 -14  11       64.78       70.55     17.47 o 
  -5 -13  11       40.59       43.19     13.32 o 
  -4 -13  11       98.43      101.14     14.24 o 
  -3 -13  11        2.08       18.89     16.01 o 
  -2 -13  11      585.05      537.96     26.39 o 
  -1 -13  11       23.54       21.13     19.77 o 
   0 -13  11      138.84      104.30     25.22 o 
   1 -13  11       21.44        9.78     12.94 o 
   2 -13  11       83.25      121.72     22.50 o 
   3 -13  11        0.93       -5.84     13.47 o 
   4 -13  11       32.89       30.59     14.03 o 
  -6 -12  11       35.11       34.64     12.83 o 
  -5 -12  11      149.40      158.79     22.64 o 
  -4 -12  11      396.46      449.56     19.78 o 
  -3 -12  11      171.64      172.51     19.48 o 
  -2 -12  11       61.53       61.71     16.86 o 
  -1 -12  11        3.20       -5.45     21.13 o 
   0 -12  11        4.10       14.94     11.14 o 
   1 -12  11      101.70       96.77     11.50 o 
   2 -12  11       60.33       63.20     11.66 o 
   3 -12  11       67.19       52.27     12.28 o 
   4 -12  11      286.32      290.34     18.33 o 
  -6 -11  11        6.76       18.12     11.55 o 
  -5 -11  11       43.40       50.60     12.17 o 
  -4 -11  11        2.71       13.17     11.02 o 
  -3 -11  11      623.68      629.00     26.46 o 
  -2 -11  11      454.58      399.37     32.04 o 
  -1 -11  11      148.49      151.72     18.07 o 
   0 -11  11      681.35      626.89     21.55 o 
   1 -11  11        0.02        5.81      9.38 o 
   2 -11  11      147.37      124.84     12.16 o 
   3 -11  11        0.56        7.06     11.36 o 
   4 -11  11       22.27       50.27     13.28 o 
   5 -11  11        2.12        1.57     12.76 o 
  -7 -10  11       38.76       53.86     25.22 o 
  -6 -10  11        5.61       17.11     11.02 o 
  -5 -10  11        0.01        9.51     10.22 o 
  -4 -10  11      524.46      529.91     24.54 o 
  -3 -10  11      125.81      124.45     16.63 o 
  -2 -10  11      260.97      250.19     18.51 o 
  -1 -10  11      696.69      690.12     26.72 o 
   0 -10  11      113.73      105.67     11.85 o 
   1 -10  11      278.72      263.32     13.67 o 
   2 -10  11       80.85       92.54     11.77 o 
   3 -10  11        1.01       21.41     12.05 o 
   4 -10  11        6.10       12.60     12.35 o 
   5 -10  11       69.85       53.55     13.69 o 
  -7  -9  11        0.30       17.72     24.54 o 
  -6  -9  11       27.77       39.18     14.37 o 
  -5  -9  11        0.02        7.63      9.62 o 
  -4  -9  11        8.76       11.05      9.48 o 
  -3  -9  11        0.53        7.24     12.86 o 
  -2  -9  11      215.40      209.61     18.44 o 
  -1  -9  11        0.25        4.79      7.34 o 
   0  -9  11        0.81       -2.41      9.46 o 
   1  -9  11      155.93      161.74     11.93 o 
   2  -9  11      386.21      359.23     16.07 o 
   3  -9  11        3.48       17.83     11.87 o 
   4  -9  11        0.77        4.97     12.44 o 
   5  -9  11        6.07        7.32     12.32 o 
  -7  -8  11        3.24       25.77     12.69 o 
  -6  -8  11        0.06        6.29     14.08 o 
  -5  -8  11      384.14      350.73     15.14 o 
  -4  -8  11       20.14       31.02      9.91 o 
  -3  -8  11      117.05      141.61     19.43 o 
  -2  -8  11       30.13       22.03     11.66 o 
  -1  -8  11        1.73        6.01      6.81 o 
   0  -8  11       47.18       48.85      9.30 o 
   1  -8  11      815.11      773.56     18.73 o 
   2  -8  11        7.85       13.12      9.82 o 
   3  -8  11     1204.84     1215.70     25.92 o 
   4  -8  11       77.26       70.29     12.37 o 
   5  -8  11      150.06      150.80     19.48 o 
   6  -8  11       26.31        6.82     23.86 o 
  -7  -7  11        0.31       -6.78     11.94 o 
  -6  -7  11       29.71       25.91      9.66 o 
  -5  -7  11        0.01        0.83      7.59 o 
  -4  -7  11      420.99      401.15     14.64 o 
  -3  -7  11      640.28      642.47     30.00 o 
  -2  -7  11       29.27       40.90     11.60 o 
  -1  -7  11      105.20      114.85      8.60 o 
   0  -7  11      262.46      277.12     12.05 o 
   1  -7  11        0.21        5.13      8.54 o 
   2  -7  11       41.52       42.03     10.60 o 
   3  -7  11       32.78       54.26     11.16 o 
   4  -7  11       95.36      105.02     12.56 o 
   5  -7  11      167.23      188.95     20.73 o 
   6  -7  11       18.58       16.36     25.22 o 
  -8  -6  11        6.22        7.29     18.78 o 
  -7  -6  11       24.51       23.09     12.74 o 
  -6  -6  11        2.04       12.32     10.49 o 
  -5  -6  11      412.51      403.32     14.17 o 
  -4  -6  11      809.79      795.00     21.55 o 
  -3  -6  11        6.99       18.41     20.45 o 
  -2  -6  11        0.69        1.92     10.47 o 
  -1  -6  11      555.07      526.85     13.26 o 
   0  -6  11      151.40      138.99      8.90 o 
   1  -6  11       59.58       64.33      7.88 o 
   2  -6  11       51.75       61.14      8.74 o 
   3  -6  11      270.70      262.51     12.51 o 
   4  -6  11      101.15      109.70     12.43 o 
   5  -6  11      409.17      370.51     25.28 o 
   6  -6  11       31.69       25.91     24.54 o 
  -8  -5  11        0.01        8.52     18.44 o 
  -7  -5  11       24.90       25.38     11.82 o 
  -6  -5  11        0.20       10.22     10.71 o 
  -5  -5  11       39.54       38.38     12.99 o 
  -4  -5  11       18.01       26.75      7.48 o 
  -3  -5  11       18.31       10.91     16.36 o 
  -2  -5  11       13.72       17.04     16.36 o 
  -1  -5  11        4.04       -0.56      6.77 o 
   0  -5  11       53.98       58.08      6.47 o 
   1  -5  11       80.43       85.79      7.92 o 
   2  -5  11      141.33      141.95     10.02 o 
   3  -5  11       49.56       54.20      9.11 o 
   4  -5  11       37.84       35.22      9.11 o 
   5  -5  11       10.11       12.63     11.97 o 
   6  -5  11        0.11       22.50     21.82 o 
  -8  -4  11        0.57       13.86     13.43 o 
  -7  -4  11       83.10       85.38     12.56 o 
  -6  -4  11      236.79      232.01     14.63 o 
  -5  -4  11       47.82       32.50     12.59 o 
  -4  -4  11       52.82       55.47     12.23 o 
  -3  -4  11        1.83        5.16     10.81 o 
  -2  -4  11        3.44        5.76      7.16 o 
  -1  -4  11      204.42      229.22     18.41 o 
   0  -4  11       75.26       72.32      7.09 o 
   1  -4  11      257.58      245.46     10.64 o 
   2  -4  11      316.40      298.71     11.82 o 
   3  -4  11      419.52      435.93     13.94 o 
   4  -4  11      120.51      131.19     10.47 o 
   5  -4  11        0.80       -0.06     11.32 o 
   6  -4  11        1.38        6.62     13.20 o 
  -8  -3  11        1.04       -1.87     14.07 o 
  -7  -3  11       11.47       13.29     12.28 o 
  -6  -3  11        6.82       12.67     11.73 o 
  -5  -3  11       22.47       20.41     10.77 o 
  -4  -3  11      427.59      385.81     18.93 o 
  -3  -3  11        8.21        7.05      4.12 o 
  -2  -3  11       42.03       40.07      5.92 o 
  -1  -3  11        4.46       12.27      7.48 o 
   0  -3  11      145.85      156.64     10.50 o 
   1  -3  11       43.23       47.71      8.85 o 
   2  -3  11        1.77        7.28      7.60 o 
   3  -3  11       10.01       17.39      7.96 o 
   4  -3  11        2.03        8.30      7.84 o 
   5  -3  11       55.27       64.13     13.66 o 
   6  -3  11        1.10        2.02     14.21 o 
  -8  -2  11       13.29       23.66     14.65 o 
  -7  -2  11       47.92       46.00     13.68 o 
  -6  -2  11      181.97      179.99     16.01 o 
  -5  -2  11     1162.25     1142.25     37.15 o 
  -4  -2  11      117.81      112.19     13.25 o 
  -3  -2  11       14.51       17.39      5.61 o 
  -2  -2  11      251.69      280.38     12.90 o 
  -1  -2  11      345.26      352.25     13.73 o 
   0  -2  11       33.58       42.55      9.70 o 
   1  -2  11      241.32      232.69     21.13 o 
   2  -2  11      204.42      212.54     10.40 o 
   3  -2  11        3.32        7.94      7.56 o 
   4  -2  11      310.59      277.21     20.19 o 
   5  -2  11       86.29       64.42     13.43 o 
   6  -2  11        8.71       27.29     15.89 o 
  -8  -1  11        4.50        6.69     14.70 o 
  -7  -1  11       84.04      104.74     15.40 o 
  -6  -1  11      104.14      128.29     15.66 o 
  -5  -1  11      221.01      215.97     15.89 o 
  -4  -1  11        3.11        9.24      6.92 o 
  -3  -1  11      272.79      254.49     10.27 o 
  -2  -1  11       34.41       32.09      7.02 o 
  -1  -1  11        0.15       12.37      8.18 o 
   0  -1  11       27.41       33.99      9.82 o 
   1  -1  11      107.19       94.08     16.36 o 
   2  -1  11       81.39       62.77     11.79 o 
   3  -1  11       36.53       26.06      7.47 o 
   4  -1  11       13.52        7.69     11.51 o 
   5  -1  11        0.27       11.53     11.77 o 
   6  -1  11       14.36       21.69     14.43 o 
  -8   0  11       70.98       64.08     15.66 o 
  -7   0  11        8.67        6.86     11.94 o 
  -6   0  11      347.57      325.12     18.30 o 
  -5   0  11      125.52      116.51     13.58 o 
  -4   0  11       59.10       75.79      9.70 o 
  -3   0  11      130.34      133.11      9.34 o 
  -2   0  11      165.02      180.75     11.30 o 
  -1   0  11      175.52      160.28     11.94 o 
   0   0  11       26.21       37.59      9.80 o 
   1   0  11       61.90       67.35     11.79 o 
   2   0  11      197.11      190.80     15.34 o 
   3   0  11       39.77       42.10      8.79 o 
   4   0  11       33.79       28.99     15.86 o 
   5   0  11        0.92        2.77     12.46 o 
   6   0  11        0.07       11.79     14.33 o 
  -8   1  11        2.72        9.90     14.70 o 
  -7   1  11        3.01        5.81     13.95 o 
  -6   1  11        3.42        1.42     11.80 o 
  -5   1  11      253.81      275.42     25.22 o 
  -4   1  11       41.49       46.46      9.66 o 
  -3   1  11      284.65      274.55     13.39 o 
  -2   1  11       10.20       28.17      9.01 o 
  -1   1  11      173.04      159.28     12.02 o 
   0   1  11       12.57       15.35      7.17 o 
   1   1  11       28.87       40.68     11.45 o 
   2   1  11       35.32       34.25     11.66 o 
   3   1  11       51.23       53.58     10.74 o 
   4   1  11        7.67       24.36     10.10 o 
   5   1  11       87.24       87.72     17.40 o 
   6   1  11        0.40        6.56     16.90 o 
  -8   2  11       28.53       22.86     15.53 o 
  -7   2  11        9.44       17.98     12.77 o 
  -6   2  11      517.71      497.01     21.25 o 
  -5   2  11      605.13      640.82     34.09 o 
  -4   2  11       17.60       23.18      8.68 o 
  -3   2  11      197.51      177.11     12.78 o 
  -2   2  11        0.11       -2.01      7.91 o 
  -1   2  11      467.41      471.11     14.03 o 
   0   2  11      389.76      369.38     11.70 o 
   1   2  11       36.30       46.07     17.38 o 
   2   2  11       21.61       19.43     12.59 o 
   3   2  11      231.97      195.01     13.92 o 
   4   2  11       38.08       19.58     10.22 o 
   5   2  11        2.37        7.52     15.34 o 
   6   2  11        0.95        1.01     16.86 o 
  -8   3  11       68.21       74.31     21.82 o 
  -7   3  11      101.82       96.12     25.91 o 
  -6   3  11      198.13      252.97     16.86 o 
  -5   3  11       16.72       19.77     18.41 o 
  -4   3  11       42.92       63.34     10.84 o 
  -3   3  11       31.64        7.79     10.09 o 
  -2   3  11       11.78       12.77      4.10 o 
  -1   3  11       64.93       64.35      8.90 o 
   0   3  11      153.46      155.34      9.11 o 
   1   3  11      366.97      350.42     14.59 o 
   2   3  11       93.57       89.60     11.14 o 
   3   3  11       19.98       26.29     10.82 o 
   4   3  11       13.16        5.64     11.20 o 
   5   3  11       20.84       25.57     17.35 o 
   6   3  11        3.66       18.41     17.02 o 
  -8   4  11        2.99      -11.59     24.54 o 
  -7   4  11      122.45      101.58     26.59 o 
  -6   4  11        6.72        6.14     16.36 o 
  -5   4  11      112.87       81.81     19.77 o 
  -4   4  11       31.44       21.23     12.95 o 
  -3   4  11      356.63      387.01     29.31 o 
  -2   4  11       72.13       79.25      6.88 o 
  -1   4  11       10.37        3.22      7.57 o 
   0   4  11        4.09        6.63      7.02 o 
   1   4  11      484.81      505.85     16.61 o 
   2   4  11       28.88       39.31     10.17 o 
   3   4  11      418.45      419.61     17.80 o 
   4   4  11       21.59       17.81     12.17 o 
   5   4  11       72.09       85.87     13.53 o 
  -7   5  11       15.52       10.23     23.86 o 
  -6   5  11       47.15       57.26     23.18 o 
  -5   5  11        3.52       18.41     16.36 o 
  -4   5  11       24.77       51.82     11.57 o 
  -3   5  11       40.49       41.97     13.98 o 
  -2   5  11        9.48       31.84     11.45 o 
  -1   5  11        6.40        7.22      7.69 o 
   0   5  11        0.43        0.60      7.35 o 
   1   5  11       87.03       93.41      9.91 o 
   2   5  11       12.44       22.75      9.53 o 
   3   5  11      141.02      127.32     13.44 o 
   4   5  11       14.45       12.67     12.61 o 
   5   5  11      103.20       83.61     13.77 o 
  -7   6  11       85.70       89.31     27.27 o 
  -6   6  11      162.83      201.79     27.27 o 
  -5   6  11       32.95       42.95     20.45 o 
  -4   6  11       32.15       24.54     12.53 o 
  -3   6  11       85.65       84.50     14.70 o 
  -2   6  11      119.73      102.34     13.68 o 
  -1   6  11        1.31        5.08      6.63 o 
   0   6  11        0.53       12.41      9.65 o 
   1   6  11       33.96       34.82      9.55 o 
   2   6  11      215.63      192.87     12.46 o 
   3   6  11      173.89      180.79     12.08 o 
   4   6  11       33.65       51.64     13.17 o 
   5   6  11       34.51       71.31     13.94 o 
  -7   7  11      108.68      101.58     25.22 o 
  -6   7  11       10.65       12.95     21.82 o 
  -5   7  11        0.48       16.36     20.45 o 
  -4   7  11        8.63        2.29     12.28 o 
  -3   7  11      101.72       81.80     14.21 o 
  -2   7  11        4.47       17.29     12.02 o 
  -1   7  11      203.94      187.52     16.56 o 
   0   7  11      131.44      150.97     15.82 o 
   1   7  11       16.68       26.92      9.17 o 
   2   7  11        7.62        5.30      9.47 o 
   3   7  11        8.70       20.51     10.19 o 
   4   7  11        7.47        3.50     14.37 o 
  -7   8  11        2.02        6.14     22.50 o 
  -6   8  11       39.92       36.13     19.77 o 
  -5   8  11        4.19       21.13     21.82 o 
  -4   8  11       26.17       37.06     13.58 o 
  -3   8  11      120.42      115.35     16.02 o 
  -2   8  11       34.69       32.09      9.82 o 
  -1   8  11       15.39       15.75     10.13 o 
   0   8  11       60.04       65.29     11.32 o 
   1   8  11      121.45      161.52     14.14 o 
   2   8  11      151.67      168.03     12.46 o 
   3   8  11       88.77       75.52     12.81 o 
   4   8  11        4.02       17.81     12.53 o 
  -6   9  11      102.21      113.42     18.03 o 
  -5   9  11        0.66        8.82     14.37 o 
  -4   9  11        5.72       30.09     11.12 o 
  -3   9  11        6.53       13.35     11.00 o 
  -2   9  11        0.07        7.15     10.69 o 
  -1   9  11       47.79       41.30      9.22 o 
   0   9  11       36.94       42.26      9.37 o 
   1   9  11      111.95      112.04     13.56 o 
   2   9  11       13.04        9.80     12.21 o 
   3   9  11        1.63        7.59     12.94 o 
  -6  10  11        3.99       21.13     16.58 o 
  -5  10  11        4.65       16.98     15.89 o 
  -4  10  11       68.13       72.24     12.85 o 
  -3  10  11       15.63       44.37     11.66 o 
  -2  10  11        0.70        1.90     11.90 o 
  -1  10  11        3.93       12.42      8.95 o 
   0  10  11       63.23       88.95     11.17 o 
   1  10  11       20.42       34.70     15.72 o 
   2  10  11       92.01      121.10     18.44 o 
   3  10  11       23.60       33.21     17.11 o 
  -5  11  11        0.05        0.54     14.85 o 
  -4  11  11        4.08        3.94     12.58 o 
  -3  11  11        4.82       10.24     11.99 o 
  -2  11  11        4.02        9.83     10.87 o 
  -1  11  11       74.33       74.05     12.60 o 
   0  11  11        4.56        7.17      9.32 o 
   1  11  11        3.61        3.72     13.00 o 
   2  11  11        9.51       14.96     17.82 o 
  -4  12  11       26.14       21.38     13.34 o 
  -3  12  11       34.51       26.53     12.72 o 
  -2  12  11       12.12       20.56     13.09 o 
  -1  12  11       25.75       32.38     12.08 o 
   0  12  11       54.61       57.94     13.10 o 
   1  12  11       48.30       43.69     13.49 o 
  -2  13  11        2.98        3.17     12.30 o 
  -1  13  11        0.99       -1.87     17.59 o 
  -1 -16  12        1.07       21.82     22.50 o 
   0 -16  12       11.45       -3.41     21.82 o 
  -3 -15  12        0.79       11.15     16.30 o 
  -2 -15  12       68.91       50.45     21.82 o 
  -1 -15  12        2.58        0.68     23.18 o 
   0 -15  12       27.47       53.17     21.82 o 
   1 -15  12       13.93       25.91     23.18 o 
   2 -15  12        9.76       24.23     15.62 o 
  -4 -14  12       60.47       76.18     18.99 o 
  -3 -14  12       77.64       96.96     23.86 o 
  -2 -14  12        0.07        7.50     23.18 o 
  -1 -14  12       35.01       40.90     23.86 o 
   0 -14  12       14.66        6.82     20.45 o 
   1 -14  12       38.91       35.45     20.45 o 
   2 -14  12      157.24      141.50     18.15 o 
   3 -14  12      227.93      210.63     20.25 o 
  -5 -13  12       60.12       56.67     14.02 o 
  -4 -13  12       73.82       64.42     17.84 o 
  -3 -13  12       11.37       41.81     16.99 o 
  -2 -13  12        0.71        5.01     14.73 o 
  -1 -13  12        0.42       16.36     17.72 o 
   0 -13  12       73.48      100.90     25.22 o 
   1 -13  12        1.12        6.34     11.74 o 
   2 -13  12      112.96      135.89     16.58 o 
   3 -13  12        4.08       12.40     14.73 o 
  -5 -12  12       53.46       65.64     14.10 o 
  -4 -12  12        5.13       16.42     16.58 o 
  -3 -12  12      523.87      512.02     26.39 o 
  -2 -12  12       30.90       34.94     17.27 o 
  -1 -12  12      168.31      154.07     27.27 o 
   0 -12  12        2.55       -1.36     19.77 o 
   1 -12  12        2.92       -1.09      9.89 o 
   2 -12  12        3.30       10.87     10.88 o 
   3 -12  12       92.88       98.68     13.46 o 
   4 -12  12       85.91       99.98     14.95 o 
  -6 -11  12       82.34       84.81     17.07 o 
  -5 -11  12        3.85        0.02     11.57 o 
  -4 -11  12       68.86       67.47     17.35 o 
  -3 -11  12      112.08      104.06     17.00 o 
  -2 -11  12        1.81       17.13     10.48 o 
  -1 -11  12       43.26       36.59     14.65 o 
   0 -11  12      246.09      223.61     26.59 o 
   1 -11  12        0.61        2.25      9.86 o 
   2 -11  12        0.91        1.29     10.73 o 
   3 -11  12        3.60       17.26     11.92 o 
   4 -11  12       20.62       36.25     13.60 o 
  -6 -10  12       26.94       26.59     15.56 o 
  -5 -10  12       48.09       44.84     11.16 o 
  -4 -10  12      600.66      585.00     26.11 o 
  -3 -10  12      119.99      107.81     11.96 o 
  -2 -10  12      181.95      190.48     13.85 o 
  -1 -10  12      174.76      176.26     18.33 o 
   0 -10  12       45.89       35.66      9.23 o 
   1 -10  12      167.51      164.95     12.39 o 
   2 -10  12      520.85      547.79     18.76 o 
   3 -10  12       59.15       58.60     12.95 o 
   4 -10  12        0.55        8.36     12.72 o 
   5 -10  12        0.00       17.28     13.52 o 
  -7  -9  12        1.52       19.71     15.89 o 
  -6  -9  12        0.86       12.28     13.88 o 
  -5  -9  12       55.91       63.58     11.55 o 
  -4  -9  12       36.14       38.51     13.09 o 
  -3  -9  12       42.72       51.78     11.01 o 
  -2  -9  12       57.43       68.17     11.57 o 
  -1  -9  12      128.70      128.83     15.66 o 
   0  -9  12        4.81        6.27      8.35 o 
   1  -9  12      242.31      247.85     13.81 o 
   2  -9  12       74.06       80.07     12.04 o 
   3  -9  12      515.25      525.44     19.89 o 
   4  -9  12       32.52       31.73     12.02 o 
   5  -9  12       23.24       12.27     16.87 o 
  -7  -8  12       31.41       50.92     16.54 o 
  -6  -8  12       41.12       47.07     15.13 o 
  -5  -8  12       48.62       66.14     10.72 o 
  -4  -8  12       54.93       54.23     10.68 o 
  -3  -8  12      204.13      216.45     13.72 o 
  -2  -8  12        3.22        9.32      9.18 o 
  -1  -8  12        1.19       13.89     14.23 o 
   0  -8  12       32.52       48.36      8.08 o 
   1  -8  12       36.80       27.30      9.63 o 
   2  -8  12        8.70       10.88     10.50 o 
   3  -8  12      233.86      255.11     16.02 o 
   4  -8  12        0.12       12.43     11.92 o 
   5  -8  12        0.57       -1.14     17.20 o 
  -7  -7  12        6.45        8.21     15.22 o 
  -6  -7  12       26.72       32.01     10.68 o 
  -5  -7  12       31.04       18.64      9.42 o 
  -4  -7  12      194.04      205.55     13.11 o 
  -3  -7  12      194.96      178.23     12.00 o 
  -2  -7  12      100.54       91.67     10.36 o 
  -1  -7  12      214.87      227.27     11.75 o 
   0  -7  12      474.04      434.64     12.84 o 
   1  -7  12       68.91       60.96     10.22 o 
   2  -7  12       74.61       58.95     10.96 o 
   3  -7  12       24.32       20.39     11.25 o 
   4  -7  12       54.81       48.12     12.37 o 
   5  -7  12       11.20       19.43     16.39 o 
  -7  -6  12       31.81       58.84     13.10 o 
  -6  -6  12        3.10       16.78     12.80 o 
  -5  -6  12      330.03      304.98     18.49 o 
  -4  -6  12      682.97      706.33     23.57 o 
  -3  -6  12      249.05      260.02     15.71 o 
  -2  -6  12        2.85       -0.35      8.64 o 
  -1  -6  12       33.66       26.03     11.46 o 
   0  -6  12      155.96      170.79      9.75 o 
   1  -6  12      555.08      549.81     14.11 o 
   2  -6  12      571.06      587.10     17.61 o 
   3  -6  12       98.66       90.46     10.51 o 
   4  -6  12        5.16       17.60      9.47 o 
   5  -6  12        4.31        1.29     16.85 o 
   6  -6  12        5.16        3.17     16.38 o 
  -8  -5  12       13.06       12.73     17.66 o 
  -7  -5  12        0.08        7.64     11.10 o 
  -6  -5  12        0.90       11.59     12.48 o 
  -5  -5  12        0.59        2.93     11.66 o 
  -4  -5  12      106.24       85.80     12.91 o 
  -3  -5  12       66.54       50.96     11.79 o 
  -2  -5  12      233.20      204.45     15.40 o 
  -1  -5  12       12.64       16.82      7.93 o 
   0  -5  12        4.56       11.97      6.15 o 
   1  -5  12      264.75      263.28     10.75 o 
   2  -5  12        4.45       15.22      8.60 o 
   3  -5  12      755.97      735.73     17.75 o 
   4  -5  12        0.11        3.04      8.51 o 
   5  -5  12       12.83       16.86     12.94 o 
   6  -5  12       29.81       17.31     13.64 o 
  -8  -4  12        0.20        7.70     12.39 o 
  -7  -4  12      115.39      139.75     19.12 o 
  -6  -4  12       31.01       33.15     13.58 o 
  -5  -4  12      616.57      604.57     23.57 o 
  -4  -4  12       40.71       41.51     12.78 o 
  -3  -4  12      150.63      174.31     15.34 o 
  -2  -4  12       51.40       60.59      6.48 o 
  -1  -4  12        0.92        3.61      7.01 o 
   0  -4  12       26.34       24.86      8.54 o 
   1  -4  12        3.03        9.75      7.12 o 
   2  -4  12      714.91      733.03     16.83 o 
   3  -4  12      185.65      181.28     11.48 o 
   4  -4  12      137.60      143.11     11.08 o 
   5  -4  12        0.45        9.59     13.19 o 
   6  -4  12        5.51       21.11     14.53 o 
  -8  -3  12        0.61        6.44     14.91 o 
  -7  -3  12       28.12       32.86     13.61 o 
  -6  -3  12        3.39        8.14     10.78 o 
  -5  -3  12      251.99      238.54     18.33 o 
  -4  -3  12      757.07      698.57     24.46 o 
  -3  -3  12       19.42       15.04     10.59 o 
  -2  -3  12        0.30        2.41      5.90 o 
  -1  -3  12       31.38       33.18      7.63 o 
   0  -3  12        0.16        9.50      8.48 o 
   1  -3  12       79.77       87.25      9.50 o 
   2  -3  12       76.74       84.84      9.51 o 
   3  -3  12       98.17       92.98     10.00 o 
   4  -3  12       43.75       55.92     12.78 o 
   5  -3  12      109.85      121.38     14.70 o 
   6  -3  12        5.40       10.59     15.23 o 
  -8  -2  12        2.66        5.35     14.57 o 
  -7  -2  12       39.97       46.12     13.76 o 
  -6  -2  12      106.06      135.34     15.89 o 
  -5  -2  12      634.63      613.55     24.94 o 
  -4  -2  12        0.01        6.90     11.95 o 
  -3  -2  12      455.50      467.26     12.33 o 
  -2  -2  12      122.91      122.68      8.70 o 
  -1  -2  12       76.22       77.72      8.37 o 
   0  -2  12        1.98       10.52      8.38 o 
   1  -2  12      732.38      711.88     22.93 o 
   2  -2  12      316.87      328.75     17.32 o 
   3  -2  12        0.44        3.27      7.87 o 
   4  -2  12       26.30       24.77     11.23 o 
   5  -2  12      119.56      131.20     14.59 o 
   6  -2  12       73.82      102.82     15.90 o 
  -8  -1  12        8.68       20.00     14.91 o 
  -7  -1  12        3.92       21.66     12.99 o 
  -6  -1  12        0.24        9.21     11.74 o 
  -5  -1  12       69.93       63.40     19.77 o 
  -4  -1  12      143.35      136.82     14.65 o 
  -3  -1  12       36.22       30.55      7.48 o 
  -2  -1  12       14.67        6.73      6.73 o 
  -1  -1  12       80.70       61.59      8.60 o 
   0  -1  12       20.18       17.81      8.52 o 
   1  -1  12      164.41      160.68     14.25 o 
   2  -1  12      444.85      499.19     23.86 o 
   3  -1  12        0.81        2.56      8.01 o 
   4  -1  12       61.31       53.82     12.04 o 
   5  -1  12        1.00       13.80     13.23 o 
   6  -1  12        0.69       10.39     14.70 o 
  -8   0  12       82.64       85.77     16.87 o 
  -7   0  12       48.86       70.57     15.66 o 
  -6   0  12      332.52      310.60     18.73 o 
  -5   0  12      303.13      284.28     27.27 o 
  -4   0  12      119.19      107.97     10.55 o 
  -3   0  12      204.22      236.31     11.08 o 
  -2   0  12      358.23      347.98     13.01 o 
  -1   0  12       41.76       46.73      8.62 o 
   0   0  12        1.21        9.63      7.21 o 
   1   0  12      162.35      164.98     14.55 o 
   2   0  12     1082.53     1102.82     30.08 o 
   3   0  12       59.08       62.66      9.37 o 
   4   0  12      168.15      182.80     13.90 o 
   5   0  12       10.59       21.84     16.77 o 
   6   0  12        0.00       27.02     19.33 o 
  -8   1  12        2.44       10.11     14.17 o 
  -7   1  12       29.24       29.02     13.39 o 
  -6   1  12        4.84       19.62     12.91 o 
  -5   1  12      779.40      698.41     20.92 o 
  -4   1  12      238.28      267.13     14.63 o 
  -3   1  12       39.82       34.98      8.48 o 
  -2   1  12        3.38        5.18      7.33 o 
  -1   1  12      343.80      332.48     13.87 o 
   0   1  12       77.88       88.25      8.89 o 
   1   1  12        0.70        7.35     11.14 o 
   2   1  12      447.26      454.24     24.88 o 
   3   1  12      269.35      283.69     16.85 o 
   4   1  12        7.61       15.94     11.57 o 
   5   1  12        6.27       17.13     16.86 o 
  -8   2  12        0.20       17.72     23.18 o 
  -7   2  12      307.86      317.97     20.58 o 
  -6   2  12      469.04      509.90     21.95 o 
  -5   2  12        6.04       29.80     11.45 o 
  -4   2  12      267.34      273.49     31.70 o 
  -3   2  12       23.60       27.47      8.58 o 
  -2   2  12       15.00       11.24      8.50 o 
  -1   2  12       27.85       45.06      8.70 o 
   0   2  12       12.40       10.54      7.51 o 
   1   2  12       33.56       34.97     12.18 o 
   2   2  12      347.02      355.59     20.58 o 
   3   2  12       59.28       55.38     11.39 o 
   4   2  12       84.39       85.56     13.00 o 
   5   2  12       11.46       25.44     16.85 o 
  -8   3  12       21.31       17.72     21.13 o 
  -7   3  12        7.31       22.50     23.18 o 
  -6   3  12       11.23       12.95     19.77 o 
  -5   3  12        6.93        4.77     18.41 o 
  -4   3  12        0.48        7.23     10.77 o 
  -3   3  12       67.22       47.80     11.74 o 
  -2   3  12       21.66       28.77      9.50 o 
  -1   3  12        9.86       13.48      8.50 o 
   0   3  12        2.78        6.11      7.48 o 
   1   3  12      738.83      677.10     19.51 o 
   2   3  12      161.07      166.64     13.66 o 
   3   3  12       85.38       73.35     12.21 o 
   4   3  12       97.03       92.15     13.36 o 
   5   3  12      148.11      194.40     22.10 o 
  -7   4  12       96.96       85.22     25.91 o 
  -6   4  12      105.35      100.90     21.13 o 
  -5   4  12      132.53      129.53     23.86 o 
  -4   4  12       44.99       39.50     12.23 o 
  -3   4  12       82.05      101.35     25.56 o 
  -2   4  12        6.64        3.35      9.38 o 
  -1   4  12       43.24       57.28      9.32 o 
   0   4  12       94.78       78.41      9.75 o 
   1   4  12      530.79      473.74     17.50 o 
   2   4  12      496.77      504.48     16.20 o 
   3   4  12       58.34       64.21     13.18 o 
   4   4  12      391.50      423.85     32.82 o 
   5   4  12        4.18       14.22     16.05 o 
  -7   5  12       20.71       34.77     24.54 o 
  -6   5  12      341.72      267.24     31.36 o 
  -5   5  12      395.59      366.09     29.31 o 
  -4   5  12        1.99        6.92     12.51 o 
  -3   5  12       54.12       31.91     12.99 o 
  -2   5  12       14.00       15.48      9.43 o 
  -1   5  12      442.60      365.24     13.71 o 
   0   5  12        3.28       13.98     13.02 o 
   1   5  12      297.26      287.36     13.74 o 
   2   5  12      163.72      164.82     11.84 o 
   3   5  12       28.24       38.45     13.15 o 
   4   5  12       18.35        6.97     13.03 o 
   5   5  12       47.06       48.40     17.69 o 
  -7   6  12      160.23      154.75     28.63 o 
  -6   6  12       72.23       67.49     21.13 o 
  -5   6  12       22.16       17.72     17.72 o 
  -4   6  12        2.75        8.19     12.60 o 
  -3   6  12       71.01       48.30     12.71 o 
  -2   6  12       43.24       53.41     10.17 o 
  -1   6  12      665.34      690.34     17.68 o 
   0   6  12       47.37       44.39     11.41 o 
   1   6  12       37.02       47.05     10.05 o 
   2   6  12        1.30        4.42      9.54 o 
   3   6  12      133.03      108.49     11.90 o 
   4   6  12      258.03      251.46     14.69 o 
  -7   7  12       24.40       33.40     19.77 o 
  -6   7  12       11.65       27.27     23.86 o 
  -5   7  12        3.84       12.95     18.41 o 
  -4   7  12       29.19       23.49     12.29 o 
  -3   7  12       43.41       32.66     12.77 o 
  -2   7  12        3.42       -2.39     13.02 o 
  -1   7  12       66.24       75.15     11.48 o 
   0   7  12       40.23       44.01     10.30 o 
   1   7  12      688.94      666.61     18.53 o 
   2   7  12       45.18       40.71     10.17 o 
   3   7  12      255.53      251.22     14.38 o 
   4   7  12       14.97       16.49     12.97 o 
  -6   8  12       43.17       46.36     23.18 o 
  -5   8  12       11.57       18.82     14.44 o 
  -4   8  12       14.15       20.45     13.98 o 
  -3   8  12       21.87       11.69     12.91 o 
  -2   8  12       10.28       18.80     11.10 o 
  -1   8  12        2.02       14.13     10.93 o 
   0   8  12      251.73      220.48     14.78 o 
   1   8  12        9.82       11.45     11.42 o 
   2   8  12       83.13      100.42     11.68 o 
   3   8  12        1.51       19.50     13.51 o 
  -6   9  12      156.76      181.59     19.76 o 
  -5   9  12       16.17       26.93     12.13 o 
  -4   9  12       14.26       24.20     13.01 o 
  -3   9  12        6.50        5.13     10.80 o 
  -2   9  12       84.91       93.12     12.54 o 
  -1   9  12       84.08       68.04     12.30 o 
   0   9  12       31.11       33.22      9.60 o 
   1   9  12      141.86      145.98     14.48 o 
   2   9  12       19.11       27.39     12.56 o 
   3   9  12       97.04      110.20     15.44 o 
  -5  10  12        0.46       10.48     12.52 o 
  -4  10  12        1.71       14.21     11.72 o 
  -3  10  12       14.61       19.76     12.15 o 
  -2  10  12      111.86      107.90     13.50 o 
  -1  10  12       16.40       27.69     12.40 o 
   0  10  12       53.14       67.36     10.75 o 
   1  10  12       45.13       37.36     15.22 o 
   2  10  12      116.81      116.07     19.00 o 
  -4  11  12        2.73        9.75     12.43 o 
  -3  11  12        0.24        1.32     12.92 o 
  -2  11  12       38.67       46.48     12.78 o 
  -1  11  12       15.97       26.03     12.03 o 
   0  11  12      158.91      180.45     20.66 o 
   1  11  12       28.15       22.08     13.49 o 
  -3  12  12       18.02       37.90     13.10 o 
  -2  12  12        0.00        9.29     12.55 o 
  -1  12  12       23.83       32.58     13.01 o 
  -2 -15  13       35.56       79.76     26.59 o 
  -1 -15  13        4.59        2.05     19.77 o 
   0 -15  13        0.59        0.68     23.86 o 
   1 -15  13        3.91       12.95     23.86 o 
  -4 -14  13        0.16       19.67     18.63 o 
  -3 -14  13        8.26        6.04     16.69 o 
  -2 -14  13       43.00       21.13     19.77 o 
  -1 -14  13        6.39       15.68     20.45 o 
   0 -14  13        3.03       28.63     23.86 o 
   1 -14  13        0.52        5.45     23.86 o 
   2 -14  13      168.81      175.81     19.26 o 
  -4 -13  13       21.39       23.59     17.96 o 
  -3 -13  13       87.49       94.48     18.30 o 
  -2 -13  13      238.30      246.06     21.68 o 
  -1 -13  13       15.38       13.63     22.50 o 
   0 -13  13        1.88        7.50     19.09 o 
   1 -13  13        7.93       17.04     23.18 o 
   2 -13  13       28.27       33.51     15.53 o 
   3 -13  13        2.29       33.30     15.18 o 
  -5 -12  13        0.92        0.86     16.69 o 
  -4 -12  13        1.77       16.60     16.30 o 
  -3 -12  13        0.61       -2.55     15.66 o 
  -2 -12  13        3.94       13.15     11.16 o 
  -1 -12  13       20.40       23.18     18.41 o 
   0 -12  13       87.20       75.67     23.18 o 
   1 -12  13       23.82       31.71     11.25 o 
   2 -12  13       14.57       31.98     11.81 o 
   3 -12  13      129.10      133.49     15.28 o 
  -6 -11  13       12.38       14.60     17.27 o 
  -5 -11  13        9.16       32.10     16.85 o 
  -4 -11  13       54.69       53.25     16.37 o 
  -3 -11  13       31.07       49.73     16.14 o 
  -2 -11  13        1.10        7.79     10.49 o 
  -1 -11  13       12.78       28.97     14.94 o 
   0 -11  13       44.35       34.09     21.13 o 
   1 -11  13       95.70       75.21     11.36 o 
   2 -11  13       48.48       46.26     12.21 o 
   3 -11  13       17.41       10.69     12.12 o 
   4 -11  13      181.79      174.98     16.48 o 
  -6 -10  13       23.25       33.72     16.54 o 
  -5 -10  13       20.28       45.15     16.50 o 
  -4 -10  13        0.45        9.30     14.70 o 
  -3 -10  13       46.62       67.40     11.65 o 
  -2 -10  13        7.03       20.78      9.86 o 
  -1 -10  13       24.27       34.99     16.10 o 
   0 -10  13       14.45       -2.05     19.77 o 
   1 -10  13      228.62      227.38     14.33 o 
   2 -10  13      358.15      368.33     23.73 o 
   3 -10  13       91.77      106.66     13.60 o 
   4 -10  13        6.48       -0.53     12.76 o 
  -6  -9  13        9.63       20.79     16.01 o 
  -5  -9  13        6.66       15.10     18.41 o 
  -4  -9  13       66.15       63.44     10.70 o 
  -3  -9  13      794.22      782.08     24.30 o 
  -2  -9  13      156.58      144.45     12.91 o 
  -1  -9  13      386.95      343.35     22.11 o 
   0  -9  13        1.66        2.76      9.00 o 
   1  -9  13      161.60      142.34     12.11 o 
   2  -9  13       15.27       23.37     11.36 o 
   3  -9  13       14.44       42.72     13.09 o 
   4  -9  13        0.32        8.61     12.61 o 
   5  -9  13        6.34        2.66     16.99 o 
  -7  -8  13       38.77       31.89     16.79 o 
  -6  -8  13        0.01        5.50     14.17 o 
  -5  -8  13        4.32       19.39     10.73 o 
  -4  -8  13      163.32      172.29     13.03 o 
  -3  -8  13        0.11        5.77     10.38 o 
  -2  -8  13      276.11      265.97     15.22 o 
  -1  -8  13       98.62      111.24     15.43 o 
   0  -8  13       29.25       30.15      8.59 o 
   1  -8  13       79.47       73.75     11.24 o 
   2  -8  13       26.05       23.16     11.08 o 
   3  -8  13      297.36      265.92     16.41 o 
   4  -8  13       43.19       38.41     12.44 o 
   5  -8  13        3.17       12.61     18.51 o 
  -7  -7  13       36.28       25.73     16.05 o 
  -6  -7  13       12.18       14.86     10.23 o 
  -5  -7  13        0.07        8.91     10.09 o 
  -4  -7  13      136.57      115.68     11.78 o 
  -3  -7  13        0.01       15.37     10.23 o 
  -2  -7  13       28.47       23.38      9.86 o 
  -1  -7  13        0.29       10.76     12.36 o 
   0  -7  13       15.47       26.40      8.23 o 
   1  -7  13      138.26      140.07     12.33 o 
   2  -7  13        1.50        9.70     10.67 o 
   3  -7  13      192.10      207.19     16.06 o 
   4  -7  13       25.62       31.19     11.55 o 
   5  -7  13       43.79       54.33     17.07 o 
  -7  -6  13       49.74       53.80     15.51 o 
  -6  -6  13        2.82        5.13     11.79 o 
  -5  -6  13      153.55      158.49     16.36 o 
  -4  -6  13       65.24       66.73     13.92 o 
  -3  -6  13      187.94      212.99     17.35 o 
  -2  -6  13       29.09       13.15     10.54 o 
  -1  -6  13        1.87        8.54     13.92 o 
   0  -6  13      215.40      207.84      9.34 o 
   1  -6  13      982.51      918.78     18.09 o 
   2  -6  13      130.43      139.13     10.90 o 
   3  -6  13       13.05       19.59      9.41 o 
   4  -6  13        0.13       12.28      9.18 o 
   5  -6  13       49.57       63.29     19.00 o 
  -7  -5  13        3.74        5.80     13.43 o 
  -6  -5  13       42.08       44.87     16.02 o 
  -5  -5  13       14.09       18.80     13.23 o 
  -4  -5  13      139.98      140.02     15.04 o 
  -3  -5  13      102.25       88.50     14.73 o 
  -2  -5  13      261.24      275.99     18.15 o 
  -1  -5  13       55.31       64.89     10.23 o 
   0  -5  13      696.48      639.37     13.11 o 
   1  -5  13       29.90       44.60      8.03 o 
   2  -5  13      307.31      292.06     12.90 o 
   3  -5  13       76.88       94.48     10.86 o 
   4  -5  13       34.45       33.46     12.25 o 
   5  -5  13       19.52       36.95     13.19 o 
  -7  -4  13        3.32        7.73     14.00 o 
  -6  -4  13       83.48      100.56     16.01 o 
  -5  -4  13        0.14        7.10     12.86 o 
  -4  -4  13      130.33      129.04     14.37 o 
  -3  -4  13       60.19       63.44     12.78 o 
  -2  -4  13      489.15      501.34     35.45 o 
  -1  -4  13       76.53       75.94     11.93 o 
   0  -4  13      137.44      149.23     11.39 o 
   1  -4  13        5.91       11.70      7.92 o 
   2  -4  13      329.62      310.22     13.19 o 
   3  -4  13       25.13       31.38      9.03 o 
   4  -4  13      130.36      155.32     15.07 o 
   5  -4  13       16.52       14.30     13.41 o 
  -8  -3  13       99.31       95.06     18.87 o 
  -7  -3  13       41.89       32.98     13.00 o 
  -6  -3  13       52.48       58.52     15.00 o 
  -5  -3  13      183.99      170.76     17.03 o 
  -4  -3  13       16.97       24.46     12.12 o 
  -3  -3  13      456.88      426.18     19.75 o 
  -2  -3  13      312.91      321.77     11.60 o 
  -1  -3  13      971.32      971.11     25.14 o 
   0  -3  13        6.78       18.19      9.85 o 
   1  -3  13       58.16       64.97     12.59 o 
   2  -3  13       78.29       79.16      9.46 o 
   3  -3  13      408.76      407.49     14.91 o 
   4  -3  13        5.74       15.11     13.29 o 
   5  -3  13       75.12       93.53     15.49 o 
  -8  -2  13       12.87       14.15     18.41 o 
  -7  -2  13       28.71       27.63     14.37 o 
  -6  -2  13      392.61      413.42     22.41 o 
  -5  -2  13       90.01       92.28     14.94 o 
  -4  -2  13     1050.19     1048.73     29.62 o 
  -3  -2  13       64.86       57.50     12.44 o 
  -2  -2  13      172.80      180.55     10.14 o 
  -1  -2  13       31.91       29.68      8.06 o 
   0  -2  13     1185.51     1131.88     31.06 o 
   1  -2  13      604.13      562.89     22.93 o 
   2  -2  13        2.96        1.04     10.23 o 
   3  -2  13        0.97        3.29      8.21 o 
   4  -2  13        7.79       16.43     10.93 o 
   5  -2  13       16.38        6.31     13.73 o 
  -8  -1  13        9.22       17.46     16.79 o 
  -7  -1  13       45.67       37.49     14.25 o 
  -6  -1  13       59.30       84.53     19.09 o 
  -5  -1  13      123.19       98.50     16.30 o 
  -4  -1  13       94.66      103.88     14.73 o 
  -3  -1  13      182.31      163.55     10.16 o 
  -2  -1  13      266.78      305.87     12.70 o 
  -1  -1  13        2.18        2.84      8.65 o 
   0  -1  13     1165.78     1115.02     21.96 o 
   1  -1  13      197.34      236.68     16.69 o 
   2  -1  13      332.83      292.26     40.22 o 
   3  -1  13        2.17       10.08      9.72 o 
   4  -1  13        0.19       13.24     15.86 o 
   5  -1  13       49.48       51.92     18.34 o 
  -8   0  13       12.31       24.65     16.14 o 
  -7   0  13       55.71       89.61     16.63 o 
  -6   0  13        3.85       20.45     18.41 o 
  -5   0  13      135.37      136.34     22.50 o 
  -4   0  13      119.18      105.38     11.18 o 
  -3   0  13      101.39       80.02      9.07 o 
  -2   0  13     1242.44     1178.62     21.71 o 
  -1   0  13        8.58        9.31      8.06 o 
   0   0  13     1162.40     1151.30     27.16 o 
   1   0  13      433.72      401.87     19.90 o 
   2   0  13      413.38      381.49     21.35 o 
   3   0  13        7.02        9.24      9.36 o 
   4   0  13      115.76      108.56     20.11 o 
   5   0  13       18.60       40.51     18.64 o 
  -8   1  13        9.05       -3.41     19.77 o 
  -7   1  13       55.46       48.73     13.95 o 
  -6   1  13       74.26       70.90     21.82 o 
  -5   1  13       12.07       22.50     17.04 o 
  -4   1  13      154.37      175.23     11.81 o 
  -3   1  13       21.15       25.04      8.43 o 
  -2   1  13      792.85      794.97     18.78 o 
  -1   1  13      163.32      178.87     12.79 o 
   0   1  13       23.43       37.66      8.79 o 
   1   1  13      254.95      225.02     16.99 o 
   2   1  13      108.87       78.21     15.51 o 
   3   1  13      299.02      328.59     16.69 o 
   4   1  13       25.75       27.21     11.15 o 
   5   1  13       84.35       82.45     19.33 o 
  -7   2  13       89.28      123.39     25.22 o 
  -6   2  13      133.47      135.66     25.22 o 
  -5   2  13       74.95      113.60     14.08 o 
  -4   2  13        3.00       19.02      9.87 o 
  -3   2  13        6.42        9.72      8.98 o 
  -2   2  13      522.14      504.19     16.41 o 
  -1   2  13      237.12      219.78     12.55 o 
   0   2  13     3375.25     3279.91     38.12 o 
   1   2  13       71.74       79.06     12.13 o 
   2   2  13      806.09      876.83     30.27 o 
   3   2  13       37.62       39.94     11.26 o 
   4   2  13      454.82      450.31     19.48 o 
   5   2  13        4.28        5.09     15.72 o 
  -7   3  13        6.80        4.09     23.18 o 
  -6   3  13        5.31       17.72     17.72 o 
  -5   3  13      486.71      409.59     36.47 o 
  -4   3  13       13.93       10.31     10.29 o 
  -3   3  13      860.30      719.96     19.29 o 
  -2   3  13        1.37        8.09      8.60 o 
  -1   3  13      813.76      786.78     19.17 o 
   0   3  13      263.50      279.11     12.10 o 
   1   3  13      148.75      164.36     14.10 o 
   2   3  13        9.29       19.44     11.40 o 
   3   3  13       56.89       44.78     12.75 o 
   4   3  13        6.77       33.68     13.59 o 
   5   3  13       60.81       71.61     19.98 o 
  -7   4  13       93.57       91.35     26.59 o 
  -6   4  13      165.11      184.07     28.63 o 
  -5   4  13      144.27      141.44     15.40 o 
  -4   4  13       88.16       81.73     12.99 o 
  -3   4  13      159.01      173.71     12.32 o 
  -2   4  13       32.89       40.76      9.69 o 
  -1   4  13        2.05       15.06      9.10 o 
   0   4  13      172.36      147.58     14.70 o 
   1   4  13      312.19      329.79     16.60 o 
   2   4  13      283.73      281.50     13.82 o 
   3   4  13       63.03       78.14     13.18 o 
   4   4  13      561.46      548.68     22.01 o 
  -7   5  13       30.06       51.81     23.86 o 
  -6   5  13       77.45      107.71     25.22 o 
  -5   5  13        0.14       -7.47     13.27 o 
  -4   5  13        1.88        4.08     11.26 o 
  -3   5  13       36.26       79.26     14.37 o 
  -2   5  13      189.87      155.38     12.11 o 
  -1   5  13      190.83      172.89     11.42 o 
   0   5  13        6.03        7.29     12.42 o 
   1   5  13       34.30       30.64     10.56 o 
   2   5  13        8.84        7.99     10.32 o 
   3   5  13        2.15       10.15     10.62 o 
   4   5  13       28.98       43.11     13.57 o 
  -7   6  13       40.55       53.86     21.82 o 
  -6   6  13       74.16       93.40     25.91 o 
  -5   6  13       45.69       47.59     14.55 o 
  -4   6  13        0.54       10.31     13.25 o 
  -3   6  13       15.14       17.04     11.45 o 
  -2   6  13       11.67        0.97      9.38 o 
  -1   6  13      100.65      116.46     21.13 o 
   0   6  13      182.32      223.76     14.63 o 
   1   6  13       97.06       78.60     11.28 o 
   2   6  13        5.47       14.47     10.39 o 
   3   6  13       38.44       49.23     11.48 o 
   4   6  13       47.03       65.46     14.60 o 
  -6   7  13       71.98      109.76     24.54 o 
  -5   7  13       48.29       41.26     15.04 o 
  -4   7  13      126.42       98.85     16.01 o 
  -3   7  13       47.67       51.84     15.18 o 
  -2   7  13      151.45      117.06     15.62 o 
  -1   7  13      151.21      185.88     14.59 o 
   0   7  13        3.26       13.60     10.95 o 
   1   7  13       17.88       18.86     10.10 o 
   2   7  13        0.08        3.11     10.57 o 
   3   7  13       55.69       65.22     11.51 o 
  -6   8  13        2.77       -0.68     25.22 o 
  -5   8  13       51.30       85.16     16.50 o 
  -4   8  13       20.99       28.77     13.95 o 
  -3   8  13       16.03       13.63     14.46 o 
  -2   8  13       64.59       77.47     13.24 o 
  -1   8  13       46.99       42.20     12.56 o 
   0   8  13      128.97      146.39     14.34 o 
   1   8  13      222.89      228.60     16.65 o 
   2   8  13        0.12        7.89     10.62 o 
   3   8  13       15.91       15.78     13.60 o 
  -5   9  13        2.98       17.76     13.22 o 
  -4   9  13       19.78       38.44     12.45 o 
  -3   9  13       29.22       42.60     12.71 o 
  -2   9  13        8.53       19.05     10.73 o 
  -1   9  13        4.69        7.19     11.64 o 
   0   9  13       64.04       94.71     14.02 o 
   1   9  13       97.60       86.00     13.68 o 
   2   9  13       14.22       11.60     13.22 o 
  -4  10  13        4.29        6.33     12.56 o 
  -3  10  13        4.05        7.15     12.61 o 
  -2  10  13       70.38       86.75     14.05 o 
  -1  10  13      114.40       97.75     14.53 o 
   0  10  13       81.46       70.60     13.64 o 
   1  10  13        1.71       14.85     15.51 o 
  -3  11  13        9.46       21.19     12.61 o 
  -2  11  13      119.36      122.61     16.85 o 
  -1  11  13        0.31        5.71     12.57 o 
   0  11  13       31.59       74.97     19.61 o 
  -1 -15  14        2.62       14.32     25.22 o 
  -3 -14  14        0.01       10.63     17.82 o 
  -2 -14  14        5.81       27.95     25.22 o 
  -1 -14  14        9.34       15.00     24.54 o 
   0 -14  14        3.08       13.63     21.13 o 
   1 -14  14      101.23       99.53     24.54 o 
  -4 -13  14        2.33        6.99     16.64 o 
  -3 -13  14       20.92       20.45     16.87 o 
  -2 -13  14      124.81       95.72     17.35 o 
  -1 -13  14        3.40       15.00     19.09 o 
   0 -13  14       24.77       17.04     21.82 o 
   1 -13  14       41.76       41.59     21.13 o 
   2 -13  14       76.44       68.17     22.50 o 
  -5 -12  14       24.25       20.23     17.35 o 
  -4 -12  14       30.92       52.21     18.15 o 
  -3 -12  14        1.45       19.19     15.51 o 
  -2 -12  14        5.66        7.31     11.90 o 
  -1 -12  14        3.13       17.72     21.82 o 
   0 -12  14      355.58      355.18     34.09 o 
   1 -12  14       65.57       51.90     18.07 o 
   2 -12  14       18.43       29.34     12.22 o 
   3 -12  14        8.07        3.56     12.94 o 
  -5 -11  14       41.13       56.74     18.63 o 
  -4 -11  14       23.71        3.70     16.50 o 
  -3 -11  14       27.61       30.72     11.46 o 
  -2 -11  14       93.94      102.02     12.94 o 
  -1 -11  14        2.05       12.76     14.63 o 
   0 -11  14        3.64       20.45     17.72 o 
   1 -11  14        0.04        6.03     14.21 o 
   2 -11  14        0.47        9.50     11.71 o 
   3 -11  14       12.70       31.02     13.37 o 
  -6 -10  14       21.07       42.27     17.96 o 
  -5 -10  14       12.55       26.10     16.01 o 
  -4 -10  14        8.60        6.25     16.01 o 
  -3 -10  14        4.37       13.86     10.99 o 
  -2 -10  14       46.76       45.30     11.61 o 
  -1 -10  14       12.90       28.50     14.92 o 
   0 -10  14       10.03       28.63     21.13 o 
   1 -10  14      363.82      363.39     16.74 o 
   2 -10  14      442.83      421.81     19.88 o 
   3 -10  14       63.66       54.30     13.66 o 
   4 -10  14        1.14        4.56     13.23 o 
  -6  -9  14       51.26       84.75     19.12 o 
  -5  -9  14        2.63       18.11     18.75 o 
  -4  -9  14       59.29       52.98     11.32 o 
  -3  -9  14       77.13       77.34     11.62 o 
  -2  -9  14       53.37       52.29     11.50 o 
  -1  -9  14       14.67       17.05     14.85 o 
   0  -9  14        7.27        5.16     13.47 o 
   1  -9  14      158.52      186.74     13.37 o 
   2  -9  14       31.58       28.52     11.90 o 
   3  -9  14       11.10       26.68     12.78 o 
   4  -9  14       61.71       53.19     13.25 o 
  -6  -8  14       68.24       71.49     17.84 o 
  -5  -8  14       93.83       96.81     12.44 o 
  -4  -8  14        2.47       22.78     10.37 o 
  -3  -8  14        5.70        1.93     10.49 o 
  -2  -8  14       25.80       24.87     11.49 o 
  -1  -8  14      105.23       93.39     16.69 o 
   0  -8  14      385.75      357.04     15.54 o 
   1  -8  14        2.42        9.02     10.72 o 
   2  -8  14      119.93      102.09     13.11 o 
   3  -8  14       63.91       63.89     13.16 o 
   4  -8  14       29.02       34.26     13.37 o 
  -7  -7  14       43.86       41.41     16.58 o 
  -6  -7  14       12.86       15.46     11.16 o 
  -5  -7  14      207.97      188.62     14.42 o 
  -4  -7  14      121.85      119.89     12.92 o 
  -3  -7  14      231.94      205.43     14.73 o 
  -2  -7  14      108.81      100.90     12.80 o 
  -1  -7  14      246.44      273.28     20.09 o 
   0  -7  14       17.19       14.27      8.27 o 
   1  -7  14      102.89      100.03     12.24 o 
   2  -7  14       97.11      106.72     13.01 o 
   3  -7  14      161.67      142.81     14.52 o 
   4  -7  14       21.73       14.93     11.63 o 
   5  -7  14       21.89       44.13     21.13 o 
  -7  -6  14       95.70      123.00     18.49 o 
  -6  -6  14       14.21       26.65     14.37 o 
  -5  -6  14       20.03       17.42     12.78 o 
  -4  -6  14       39.18       60.06     14.37 o 
  -3  -6  14       26.87       29.52     12.51 o 
  -2  -6  14        5.98       12.97     10.60 o 
  -1  -6  14       26.10       21.18     12.70 o 
   0  -6  14       87.59       92.65      8.18 o 
   1  -6  14      429.89      447.52     14.40 o 
   2  -6  14      675.17      678.42     17.91 o 
   3  -6  14       92.56       84.59     10.77 o 
   4  -6  14        8.18       14.60     12.29 o 
   5  -6  14        0.45       -2.08     18.99 o 
  -7  -5  14        0.31        3.22     14.50 o 
  -6  -5  14       56.45       57.58     14.37 o 
  -5  -5  14      415.42      403.24     28.29 o 
  -4  -5  14      705.50      670.42     25.33 o 
  -3  -5  14     1152.47     1186.36     31.77 o 
  -2  -5  14       22.44        9.04     12.99 o 
  -1  -5  14      181.43      155.73     12.20 o 
   0  -5  14      143.82      149.40     10.52 o 
   1  -5  14      465.64      420.29     13.92 o 
   2  -5  14        6.25       29.76      9.78 o 
   3  -5  14        3.74        3.72      9.48 o 
   4  -5  14       28.27       38.38     12.76 o 
   5  -5  14        1.33        8.47     13.92 o 
  -7  -4  14       66.70       80.76     16.99 o 
  -6  -4  14      767.26      759.86     39.54 o 
  -5  -4  14      179.66      196.38     19.12 o 
  -4  -4  14      332.82      379.24     20.18 o 
  -3  -4  14       84.99       79.38     14.85 o 
  -2  -4  14       14.45       21.51     12.99 o 
  -1  -4  14      330.52      316.46     13.38 o 
   0  -4  14       42.12       59.08     10.67 o 
   1  -4  14        9.53       17.30      9.91 o 
   2  -4  14      539.32      498.45     15.90 o 
   3  -4  14        7.46        9.79      9.02 o 
   4  -4  14      149.09      164.99     25.07 o 
   5  -4  14        9.43       21.31     13.01 o 
  -7  -3  14        4.62       16.34     16.05 o 
  -6  -3  14      181.63      188.26     18.33 o 
  -5  -3  14       83.27       64.01     14.44 o 
  -4  -3  14       17.51       18.37     13.23 o 
  -3  -3  14      101.02      114.42     14.73 o 
  -2  -3  14       19.90       26.30      8.77 o 
  -1  -3  14      243.27      249.56     17.04 o 
   0  -3  14       36.93       25.85     10.00 o 
   1  -3  14      298.19      294.90     24.54 o 
   2  -3  14      302.42      286.16     15.56 o 
   3  -3  14       39.12       48.06     10.04 o 
   4  -3  14       60.05       65.24     14.74 o 
   5  -3  14       16.01       46.80     14.04 o 
  -7  -2  14       14.21       10.43     16.21 o 
  -6  -2  14      330.89      360.41     23.29 o 
  -5  -2  14       59.24       57.07     15.22 o 
  -4  -2  14      878.15      768.26     26.75 o 
  -3  -2  14      116.69      153.71     16.63 o 
  -2  -2  14     1128.14     1109.72     20.84 o 
  -1  -2  14      329.24      280.76     13.08 o 
   0  -2  14      985.26      970.37     21.91 o 
   1  -2  14      456.44      456.98     21.95 o 
   2  -2  14      459.97      439.52     17.21 o 
   3  -2  14        8.64        9.56     10.47 o 
   4  -2  14       77.68       69.05     23.52 o 
   5  -2  14        5.96       19.93     13.26 o 
  -7  -1  14       76.39       95.44     21.82 o 
  -6  -1  14      175.27      192.23     18.80 o 
  -5  -1  14      207.40      209.13     19.77 o 
  -4  -1  14     1210.00     1151.96     31.77 o 
  -3  -1  14       23.87       30.35      9.41 o 
  -2  -1  14      106.22      110.76     10.58 o 
  -1  -1  14     1099.91     1093.62     22.05 o 
   0  -1  14       95.60       82.28     10.31 o 
   1  -1  14      797.18      833.13     30.00 o 
   2  -1  14      147.49      166.53     18.99 o 
   3  -1  14      548.70      507.41     19.18 o 
   4  -1  14       60.12       77.03     17.91 o 
   5  -1  14       83.18       65.45     19.63 o 
  -7   0  14        0.00        8.86     21.82 o 
  -6   0  14       14.54       17.72     18.41 o 
  -5   0  14       83.99      112.61     17.11 o 
  -4   0  14      415.40      365.40     21.45 o 
  -3   0  14        0.27        4.37      8.29 o 
  -2   0  14      413.22      411.74     22.81 o 
  -1   0  14      582.08      558.06     17.49 o 
   0   0  14     1125.27     1072.92     20.14 o 
   1   0  14       13.74       20.69     14.25 o 
   2   0  14       32.42       69.81     17.20 o 
   3   0  14       16.71       20.69     15.48 o 
   4   0  14       21.83       37.85     18.41 o 
   5   0  14       27.24       47.37     18.03 o 
  -7   1  14       13.42       24.54     20.45 o 
  -6   1  14      381.10      309.50     30.00 o 
  -5   1  14      141.31      119.30     23.18 o 
  -4   1  14      138.00      113.73     14.85 o 
  -3   1  14        0.07        0.69      8.85 o 
  -2   1  14        1.39       11.91      9.30 o 
  -1   1  14       19.84       20.04     10.10 o 
   0   1  14       43.75       76.25     10.17 o 
   1   1  14       14.17       12.77     14.37 o 
   2   1  14      248.01      258.82     20.13 o 
   3   1  14       74.88       88.62     13.36 o 
   4   1  14       74.76      121.42     20.31 o 
  -7   2  14       69.25       71.58     21.13 o 
  -6   2  14        1.08       14.32     21.13 o 
  -5   2  14       92.12      119.98     22.50 o 
  -4   2  14       13.28       22.21      9.48 o 
  -3   2  14        4.40       11.96      9.32 o 
  -2   2  14       60.52       54.39     10.17 o 
  -1   2  14      302.57      294.16     13.60 o 
   0   2  14        0.19        9.19      9.21 o 
   1   2  14     1206.51     1145.11     26.06 o 
   2   2  14     1252.06     1162.24     34.34 o 
   3   2  14       86.65      114.54     19.60 o 
   4   2  14      107.70      129.23     14.42 o 
  -7   3  14        5.46        8.86     18.41 o 
  -6   3  14        0.02        4.77     23.18 o 
  -5   3  14      176.14      236.56     27.95 o 
  -4   3  14      160.43      139.23     14.85 o 
  -3   3  14        1.37        0.62      9.62 o 
  -2   3  14        8.85       20.43      9.80 o 
  -1   3  14      321.92      328.27     19.36 o 
   0   3  14       12.52       16.51     12.78 o 
   1   3  14       13.07       24.39     12.36 o 
   2   3  14      305.65      355.61     15.52 o 
   3   3  14       79.67      118.94     14.59 o 
   4   3  14       24.35       34.39     13.62 o 
  -7   4  14       12.89       10.91     19.77 o 
  -6   4  14       63.04       72.26     23.18 o 
  -5   4  14       73.56       69.10     14.73 o 
  -4   4  14       56.08       69.71     13.68 o 
  -3   4  14      211.97      195.45     14.51 o 
  -2   4  14       85.72       93.98     11.69 o 
  -1   4  14        0.52        9.35      9.02 o 
   0   4  14       63.22       41.59     14.92 o 
   1   4  14      128.72      128.58     13.60 o 
   2   4  14      155.66      153.45     12.53 o 
   3   4  14       71.32       59.44     13.37 o 
   4   4  14      508.77      524.84     22.83 o 
  -6   5  14      102.18       66.81     25.22 o 
  -5   5  14       85.34      100.52     15.62 o 
  -4   5  14        7.57        6.14     12.05 o 
  -3   5  14      304.01      282.00     15.26 o 
  -2   5  14       19.22       15.03      9.63 o 
  -1   5  14      100.82       96.32     14.46 o 
   0   5  14      277.89      271.87     35.79 o 
   1   5  14      424.51      429.55     17.03 o 
   2   5  14        7.32        7.77     10.64 o 
   3   5  14       29.44       48.01     11.71 o 
  -6   6  14        9.09       12.29     14.44 o 
  -5   6  14       11.75       18.41     13.02 o 
  -4   6  14       16.85       15.08     12.77 o 
  -3   6  14      167.89      164.86     13.22 o 
  -2   6  14      112.54      136.62     25.56 o 
  -1   6  14      802.08      825.70     28.43 o 
   0   6  14      326.48      354.08     18.36 o 
   1   6  14       91.17       99.23     11.76 o 
   2   6  14        7.63        9.18     10.81 o 
   3   6  14       15.36       24.40     11.11 o 
  -6   7  14       90.71       99.91     19.00 o 
  -5   7  14       31.29       52.83     14.46 o 
  -4   7  14       18.03       30.48     14.70 o 
  -3   7  14        3.19        7.19     14.44 o 
  -2   7  14      394.43      418.24     22.17 o 
  -1   7  14      203.47      176.91     14.63 o 
   0   7  14      183.06      160.57     15.18 o 
   1   7  14        2.29       -0.44     10.87 o 
   2   7  14       90.33       80.39     11.69 o 
  -5   8  14       14.47        8.63     13.95 o 
  -4   8  14       29.24       36.33     16.37 o 
  -3   8  14       66.21       99.80     17.33 o 
  -2   8  14        0.14       12.21     11.80 o 
  -1   8  14       60.97       53.18     12.48 o 
   0   8  14      149.38      125.55     13.64 o 
   1   8  14       17.68       16.87     11.88 o 
   2   8  14        1.15       -1.06     11.40 o 
  -4   9  14      133.51      165.58     16.10 o 
  -3   9  14       64.80       64.04     13.81 o 
  -2   9  14       12.64       20.71     11.72 o 
  -1   9  14        1.12       13.71     12.69 o 
   0   9  14      150.57      131.63     14.92 o 
   1   9  14        3.27       14.29     12.16 o 
  -3  10  14        1.06       20.04     12.63 o 
  -2  10  14      238.04      263.80     18.53 o 
  -1  10  14      191.38      195.48     16.23 o 
   0  10  14       78.17       97.27     14.95 o 
  -2 -14  15      198.34      198.38     32.04 o 
  -1 -14  15       95.46       76.35     25.91 o 
   0 -14  15       11.68       34.77     25.91 o 
  -3 -13  15       13.91       25.10     19.65 o 
  -2 -13  15        6.25       19.38     17.35 o 
  -1 -13  15       48.00       59.99     22.50 o 
   0 -13  15        1.22       23.18     24.54 o 
   1 -13  15       12.71       33.40     21.82 o 
  -4 -12  15       35.76       35.67     16.90 o 
  -3 -12  15        0.45       25.95     15.72 o 
  -2 -12  15        4.05       11.75     11.63 o 
  -1 -12  15      121.69       83.85     26.59 o 
   0 -12  15       66.19       79.08     25.91 o 
   1 -12  15        7.72       13.79     14.70 o 
   2 -12  15       14.47       24.49     16.37 o 
  -5 -11  15       17.16       28.56     17.64 o 
  -4 -11  15        4.24        6.08     17.35 o 
  -3 -11  15      185.44      183.57     15.05 o 
  -2 -11  15        2.47       20.87     12.34 o 
  -1 -11  15       76.61      100.03     19.09 o 
   0 -11  15       10.86       19.77     18.41 o 
   1 -11  15      111.07      118.44     17.33 o 
   2 -11  15        0.20       12.98     12.04 o 
   3 -11  15        1.36       12.01     13.69 o 
  -5 -10  15        6.55        4.78     16.86 o 
  -4 -10  15      165.86      149.23     20.23 o 
  -3 -10  15        4.65        7.28     11.73 o 
  -2 -10  15      307.38      289.05     16.52 o 
  -1 -10  15        3.13        7.98     17.53 o 
   0 -10  15      256.32      263.83     30.00 o 
   1 -10  15      454.53      438.26     24.57 o 
   2 -10  15        1.10       11.23     12.00 o 
   3 -10  15        9.55       19.06     13.06 o 
  -6  -9  15       49.06       68.13     19.21 o 
  -5  -9  15       37.46       39.15     15.13 o 
  -4  -9  15       99.57       92.58     13.11 o 
  -3  -9  15       84.89       79.11     12.72 o 
  -2  -9  15       45.83       64.06     12.51 o 
  -1  -9  15       27.70       52.19     17.53 o 
   0  -9  15       57.52       51.81     19.09 o 
   1  -9  15      260.26      236.65     14.91 o 
   2  -9  15        0.08        2.48     11.50 o 
   3  -9  15        6.14       15.68     12.12 o 
   4  -9  15       36.65       46.59     14.51 o 
  -6  -8  15        3.66        1.70     16.87 o 
  -5  -8  15       67.55       56.02     11.88 o 
  -4  -8  15        5.36       11.34     11.22 o 
  -3  -8  15       17.26       20.46     12.43 o 
  -2  -8  15      424.20      403.71     18.47 o 
  -1  -8  15      592.20      553.80     26.30 o 
   0  -8  15       49.19       57.95     15.43 o 
   1  -8  15       53.29       51.35     11.80 o 
   2  -8  15        9.36       21.40     11.33 o 
   3  -8  15        3.15        8.44     11.90 o 
   4  -8  15       16.29       23.80     17.07 o 
  -6  -7  15       65.60       72.25     13.82 o 
  -5  -7  15      168.76      208.62     15.47 o 
  -4  -7  15       70.99       70.76     12.03 o 
  -3  -7  15        1.05        4.39     11.02 o 
  -2  -7  15      201.48      164.45     13.97 o 
  -1  -7  15       30.22       44.18     22.50 o 
   0  -7  15       98.24      105.32     10.82 o 
   1  -7  15        1.65        9.30     10.85 o 
   2  -7  15        0.52        9.67     11.02 o 
   3  -7  15       24.64       32.20     12.43 o 
   4  -7  15        0.55       -0.87     18.51 o 
  -7  -6  15       84.89       80.30     16.70 o 
  -6  -6  15      124.68      140.75     18.28 o 
  -5  -6  15        5.87       10.11     13.92 o 
  -4  -6  15       15.92       19.18     13.76 o 
  -3  -6  15      200.97      156.92     17.69 o 
  -2  -6  15        5.73       10.47     13.27 o 
  -1  -6  15       71.40       90.77     16.21 o 
   0  -6  15     2017.52     1886.09     29.52 o 
   1  -6  15      188.46      211.23     11.64 o 
   2  -6  15      293.79      286.60     14.04 o 
   3  -6  15        2.85        6.46     10.18 o 
   4  -6  15       36.59       38.05     13.22 o 
  -7  -5  15       54.97       77.70     17.28 o 
  -6  -5  15       56.75       72.05     15.22 o 
  -5  -5  15      103.17      124.12     17.53 o 
  -4  -5  15      114.97      148.14     17.85 o 
  -3  -5  15       74.11       91.42     15.82 o 
  -2  -5  15       66.54       76.46     15.43 o 
  -1  -5  15      185.77      195.12     18.52 o 
   0  -5  15      460.39      423.91     14.80 o 
   1  -5  15        2.26        6.01     10.37 o 
   2  -5  15       67.42       58.51     10.32 o 
   3  -5  15      111.80      109.98     11.59 o 
   4  -5  15        7.13       16.29     12.97 o 
  -7  -4  15      139.55      151.94     19.48 o 
  -6  -4  15      138.51      154.75     18.83 o 
  -5  -4  15      246.30      243.03     23.52 o 
  -4  -4  15      180.36      206.64     18.24 o 
  -3  -4  15        2.39       12.52     13.88 o 
  -2  -4  15      412.66      321.06     19.79 o 
  -1  -4  15      187.48      158.51     11.82 o 
   0  -4  15      127.23      108.50     11.74 o 
   1  -4  15        0.00        6.79     10.37 o 
   2  -4  15      122.86      142.84     14.11 o 
   3  -4  15        0.53        6.67      9.63 o 
   4  -4  15      315.06      343.40     19.93 o 
  -7  -3  15       27.70       38.41     16.69 o 
  -6  -3  15       26.23       28.13     15.18 o 
  -5  -3  15       66.58       67.68     15.51 o 
  -4  -3  15      334.33      348.19     21.90 o 
  -3  -3  15      191.21      222.24     18.33 o 
  -2  -3  15      643.27      645.70     26.03 o 
  -1  -3  15      171.25      188.83     12.56 o 
   0  -3  15      308.42      326.53     15.30 o 
   1  -3  15       78.30       70.99     14.07 o 
   2  -3  15       16.21       19.72     10.74 o 
   3  -3  15       20.73       21.92     11.04 o 
   4  -3  15       38.68       42.21     13.10 o 
  -7  -2  15        0.50       12.55     17.04 o 
  -6  -2  15       54.82       64.26     15.72 o 
  -5  -2  15      304.99      292.48     19.75 o 
  -4  -2  15      266.41      304.93     20.66 o 
  -3  -2  15      728.46      633.68     26.27 o 
  -2  -2  15      776.66      791.31     19.35 o 
  -1  -2  15      286.32      294.61     14.21 o 
   0  -2  15      319.52      290.84     15.26 o 
   1  -2  15       37.70       45.68     14.87 o 
   2  -2  15        2.43       10.86     10.59 o 
   3  -2  15        0.83        2.57     14.45 o 
   4  -2  15       51.12       79.79     19.48 o 
  -7  -1  15       29.61       38.93     17.66 o 
  -6  -1  15       14.62       19.87     15.22 o 
  -5  -1  15       21.07       22.57     13.73 o 
  -4  -1  15       21.49       20.88     13.27 o 
  -3  -1  15      217.09      208.75     17.84 o 
  -2  -1  15        3.45       15.73     11.10 o 
  -1  -1  15        8.38       19.47      9.75 o 
   0  -1  15      707.67      697.99     17.67 o 
   1  -1  15       17.76       30.58     13.09 o 
   2  -1  15       43.31       39.96     14.73 o 
   3  -1  15        6.84       11.52     14.25 o 
   4  -1  15        0.01       13.95     15.72 o 
  -7   0  15       34.91       17.04     19.09 o 
  -6   0  15        8.60       12.13     15.40 o 
  -5   0  15       16.61       19.24     15.04 o 
  -4   0  15        3.09        0.96     13.73 o 
  -3   0  15      670.23      634.66     24.34 o 
  -2   0  15     1289.70     1094.35     26.15 o 
  -1   0  15      649.55      602.75     19.63 o 
   0   0  15      725.05      640.84     20.07 o 
   1   0  15      308.14      280.84     20.14 o 
   2   0  15       13.95       24.38     15.72 o 
   3   0  15        0.57        8.48     14.12 o 
   4   0  15       24.42       26.21     15.89 o 
  -7   1  15        2.25      -11.59     22.50 o 
  -6   1  15        0.67       18.41     20.45 o 
  -5   1  15      168.58      150.23     18.52 o 
  -4   1  15       23.05       20.53     14.17 o 
  -3   1  15      283.54      273.35     16.87 o 
  -2   1  15       33.88       47.35     11.17 o 
  -1   1  15      283.27      293.19     14.52 o 
   0   1  15        0.77       15.94      9.81 o 
   1   1  15      413.60      421.13     18.45 o 
   2   1  15       17.03       26.74     13.83 o 
   3   1  15       81.21       75.40     13.34 o 
   4   1  15       34.71       38.44     17.27 o 
  -7   2  15       39.44       70.90     27.95 o 
  -6   2  15       20.21       20.45     19.09 o 
  -5   2  15        0.14        5.49     12.91 o 
  -4   2  15       78.84       62.06     14.65 o 
  -3   2  15       36.20       42.88     10.05 o 
  -2   2  15      320.99      332.49     15.13 o 
  -1   2  15      898.07      924.57     22.35 o 
   0   2  15      321.65      254.04     14.48 o 
   1   2  15       61.17       69.85     12.61 o 
   2   2  15      132.93      120.95     16.54 o 
   3   2  15      142.56      118.63     14.03 o 
   4   2  15        1.53       -1.97     17.00 o 
  -6   3  15       14.14       15.68     21.13 o 
  -5   3  15      143.36      132.94     25.91 o 
  -4   3  15        4.68        8.75     10.05 o 
  -3   3  15       10.37       13.98     10.12 o 
  -2   3  15      190.45      202.45     13.49 o 
  -1   3  15      545.10      515.42     17.88 o 
   0   3  15       24.15       31.48     14.55 o 
   1   3  15      108.91      118.65     13.26 o 
   2   3  15       54.59       43.13     10.97 o 
   3   3  15       37.89       73.14     14.83 o 
  -6   4  15       22.51       22.50     24.54 o 
  -5   4  15       55.46       70.22     23.86 o 
  -4   4  15      165.69      150.44     13.20 o 
  -3   4  15      144.77      168.68     13.80 o 
  -2   4  15        0.97        8.25     10.29 o 
  -1   4  15      120.62      116.40     15.91 o 
   0   4  15        6.19        0.51     14.17 o 
   1   4  15        0.13       -1.61     11.88 o 
   2   4  15        0.06       13.32     10.05 o 
   3   4  15       75.89       68.53     12.03 o 
  -6   5  15        1.24        2.73     19.77 o 
  -5   5  15      123.61      129.78     17.72 o 
  -4   5  15        8.65       11.86     10.69 o 
  -3   5  15       28.68       32.57     10.46 o 
  -2   5  15        9.65       18.33     12.60 o 
  -1   5  15        0.01       13.50     13.20 o 
   0   5  15       76.11       79.55     17.38 o 
   1   5  15       11.48       19.24     11.32 o 
   2   5  15        3.78        6.27     10.14 o 
   3   5  15       25.87       44.03     11.73 o 
  -5   6  15       30.37       38.15     14.44 o 
  -4   6  15       21.16       32.30     14.17 o 
  -3   6  15      144.19      135.63     13.90 o 
  -2   6  15      533.50      518.84     24.82 o 
  -1   6  15       60.51       74.05     14.92 o 
   0   6  15       18.29       16.70     11.80 o 
   1   6  15       17.60       19.68     11.76 o 
   2   6  15        3.36        0.44     10.80 o 
  -5   7  15       92.95      105.18     16.87 o 
  -4   7  15        1.77       -6.85     15.62 o 
  -3   7  15        6.20       15.06     14.07 o 
  -2   7  15      213.86      219.93     19.69 o 
  -1   7  15        1.98       16.39     12.07 o 
   0   7  15       58.92       55.91     13.77 o 
   1   7  15       81.82       78.95     13.62 o 
   2   7  15        4.01        2.16     11.37 o 
  -4   8  15      119.27      110.87     17.82 o 
  -3   8  15        9.93       10.78     15.62 o 
  -2   8  15       44.35       75.63     14.66 o 
  -1   8  15        1.59       12.08     13.10 o 
   0   8  15        0.32        8.51     12.43 o 
   1   8  15       18.13       16.73     12.58 o 
  -3   9  15       14.96       26.37     14.21 o 
  -2   9  15       11.11       42.28     14.28 o 
  -1   9  15       90.91      110.14     14.86 o 
  -2 -13  16        0.48       17.44     17.00 o 
  -1 -13  16        9.13       28.63     20.45 o 
   0 -13  16        2.20       19.77     25.22 o 
  -3 -12  16        3.49       26.26     16.77 o 
  -2 -12  16       58.80       54.01     13.80 o 
  -1 -12  16       39.48       63.40     25.22 o 
   0 -12  16       63.87       43.63     25.22 o 
   1 -12  16       30.29       10.83     15.40 o 
  -4 -11  16       14.48       23.65     18.83 o 
  -3 -11  16       14.97       23.97     11.84 o 
  -2 -11  16       63.47       54.07     12.78 o 
  -1 -11  16       57.22       70.22     23.86 o 
   0 -11  16        0.19       12.95     21.13 o 
   1 -11  16        1.70       11.89     15.34 o 
   2 -11  16       13.12        7.49     17.11 o 
  -5 -10  16        0.07       12.85     17.76 o 
  -4 -10  16      193.04      186.60     18.59 o 
  -3 -10  16       81.35       86.13     14.32 o 
  -2 -10  16       17.60       22.74     11.53 o 
  -1 -10  16       31.45       36.79     16.10 o 
   0 -10  16       39.14       49.08     21.13 o 
   1 -10  16       48.53       72.83     16.63 o 
   2 -10  16        1.18        3.62     12.94 o 
  -5  -9  16       43.56       39.86     18.24 o 
  -4  -9  16       58.78       55.20     12.99 o 
  -3  -9  16       21.11       25.35     12.06 o 
  -2  -9  16       44.65       44.77     12.80 o 
  -1  -9  16       11.11       15.05     14.87 o 
   0  -9  16       92.38      110.44     24.54 o 
   1  -9  16        3.91        3.41     14.94 o 
   2  -9  16       16.73        7.49     12.40 o 
   3  -9  16        0.14        5.26     13.01 o 
  -6  -8  16       10.78       14.21     16.86 o 
  -5  -8  16       15.18       28.51     12.71 o 
  -4  -8  16       81.66       79.19     12.78 o 
  -3  -8  16      105.85      108.49     13.51 o 
  -2  -8  16      218.54      209.11     15.74 o 
  -1  -8  16      213.39      183.40     20.71 o 
   0  -8  16       64.48       64.76     20.45 o 
   1  -8  16        3.78        9.62     10.50 o 
   2  -8  16       31.29       52.17     12.94 o 
   3  -8  16        5.09       11.81     13.14 o 
  -6  -7  16       80.64      101.90     14.46 o 
  -5  -7  16      156.06      165.39     19.70 o 
  -4  -7  16        1.81       21.74     11.45 o 
  -3  -7  16      267.55      220.54     16.37 o 
  -2  -7  16      115.80      115.83     13.30 o 
  -1  -7  16       24.87       28.66     18.07 o 
   0  -7  16        0.62        9.98     14.57 o 
   1  -7  16       18.97        4.37     11.28 o 
   2  -7  16        0.15        4.11     11.18 o 
   3  -7  16        0.73       16.82     12.61 o 
  -6  -6  16       37.92       46.21     16.86 o 
  -5  -6  16        3.19        5.37     15.51 o 
  -4  -6  16       13.44        6.79     14.07 o 
  -3  -6  16      239.19      191.57     19.90 o 
  -2  -6  16      142.81      151.33     13.85 o 
  -1  -6  16        9.14       21.86     11.99 o 
   0  -6  16        5.38        9.59     12.16 o 
   1  -6  16       44.46       48.00     11.15 o 
   2  -6  16        8.02       11.04      9.43 o 
   3  -6  16        6.23       14.44     10.25 o 
  -6  -5  16      127.17      137.66     18.93 o 
  -5  -5  16       11.70       26.53     15.71 o 
  -4  -5  16      219.81      209.99     24.88 o 
  -3  -5  16      302.86      298.03     20.48 o 
  -2  -5  16        9.07       18.24     15.56 o 
  -1  -5  16      459.42      352.54     21.14 o 
   0  -5  16        2.41       11.64      9.38 o 
   1  -5  16      168.02      147.67     13.85 o 
   2  -5  16        7.87       12.20     11.55 o 
   3  -5  16       24.77       20.07     10.02 o 
   4  -5  16        2.11       18.66     13.47 o 
  -6  -4  16      197.82      160.38     19.65 o 
  -5  -4  16       11.77       24.69     15.18 o 
  -4  -4  16      320.42      310.18     20.77 o 
  -3  -4  16       11.16       26.18     22.16 o 
  -2  -4  16      306.75      326.61     21.83 o 
  -1  -4  16        3.35       26.35     16.20 o 
   0  -4  16       49.56       57.50     14.84 o 
   1  -4  16      185.20      218.04     15.14 o 
   2  -4  16       66.11       78.91     13.03 o 
   3  -4  16       80.30       84.45     12.63 o 
   4  -4  16        3.23        7.68     14.38 o 
  -6  -3  16        0.07        9.65     15.56 o 
  -5  -3  16       12.04       31.43     15.22 o 
  -4  -3  16        2.77       14.74     12.42 o 
  -3  -3  16       10.96       -2.74     12.59 o 
  -2  -3  16      158.49      157.51     18.24 o 
  -1  -3  16       34.33       44.96     10.34 o 
   0  -3  16       46.82       59.10     11.67 o 
   1  -3  16       80.87       66.30     14.63 o 
   2  -3  16       28.45       25.93     10.93 o 
   3  -3  16       72.61       44.53     16.27 o 
   4  -3  16        0.29        5.59     16.40 o 
  -6  -2  16       11.56       16.28     14.41 o 
  -5  -2  16      121.42      121.76     17.00 o 
  -4  -2  16      355.34      249.63     19.75 o 
  -3  -2  16        0.97       11.79     15.18 o 
  -2  -2  16       25.09       21.89     12.60 o 
  -1  -2  16      377.17      359.84     15.43 o 
   0  -2  16       89.44      102.02     10.82 o 
   1  -2  16       61.88       95.10     15.56 o 
   2  -2  16        0.59        7.80     10.93 o 
   3  -2  16      109.36      131.38     19.65 o 
   4  -2  16        0.41       11.59     15.56 o 
  -6  -1  16       10.50       18.37     15.18 o 
  -5  -1  16       73.43       75.71     16.38 o 
  -4  -1  16       28.67       33.49     14.92 o 
  -3  -1  16        0.22        6.28     13.68 o 
  -2  -1  16       62.45       79.92     14.55 o 
  -1  -1  16        3.24       12.85     10.07 o 
   0  -1  16       27.56       52.33      9.72 o 
   1  -1  16       18.91       27.92     14.12 o 
   2  -1  16        2.96        8.07     13.43 o 
   3  -1  16       19.52       10.37     15.07 o 
   4  -1  16        1.01        6.07     17.40 o 
  -6   0  16       34.82       41.93     16.87 o 
  -5   0  16       17.84       24.21     16.37 o 
  -4   0  16      146.35      138.29     16.85 o 
  -3   0  16       29.53       32.98     12.28 o 
  -2   0  16       94.67      122.76     11.47 o 
  -1   0  16        0.16       10.60     10.22 o 
   0   0  16      123.16      102.35     11.03 o 
   1   0  16        0.04        7.13     10.95 o 
   2   0  16       45.98       44.98     15.89 o 
   3   0  16       25.73       51.17     17.35 o 
  -6   1  16       10.79       16.58     16.85 o 
  -5   1  16       57.17       61.33     16.79 o 
  -4   1  16      118.99      134.66     17.33 o 
  -3   1  16       13.54       10.40     12.91 o 
  -2   1  16       11.07       16.34      9.62 o 
  -1   1  16       30.38       40.25     11.09 o 
   0   1  16       11.00       30.19     10.30 o 
   1   1  16       28.81       59.49     13.86 o 
   2   1  16       60.42       76.75     17.72 o 
   3   1  16       40.91       52.98     13.48 o 
  -6   2  16       41.13       46.20     16.30 o 
  -5   2  16       44.09       24.55     20.79 o 
  -4   2  16       46.58       45.96     18.41 o 
  -3   2  16        1.37        4.63      9.65 o 
  -2   2  16       91.98       84.26     11.78 o 
  -1   2  16      141.95      149.55     13.10 o 
   0   2  16        3.79       27.81     14.08 o 
   1   2  16        0.32        4.23     12.83 o 
   2   2  16       47.55       28.14     12.15 o 
   3   2  16        2.80       10.53     12.75 o 
  -6   3  16       11.85       38.18     21.82 o 
  -5   3  16       29.37       25.86     16.20 o 
  -4   3  16       21.67       34.17     14.92 o 
  -3   3  16       35.85       40.00     10.78 o 
  -2   3  16       11.22       23.87     12.05 o 
  -1   3  16      109.27      129.73     16.30 o 
   0   3  16        0.95        5.49     14.21 o 
   1   3  16        0.76       12.87     12.08 o 
   2   3  16        1.22        8.63     10.69 o 
   3   3  16       11.73       27.87     11.74 o 
  -6   4  16        0.82        6.82     25.22 o 
  -5   4  16       62.52       68.87     17.55 o 
  -4   4  16        1.11        4.79     11.64 o 
  -3   4  16      192.91      210.11     14.59 o 
  -2   4  16        1.07       17.41     13.39 o 
  -1   4  16        0.34        6.51     14.85 o 
   0   4  16       29.35       23.86     13.50 o 
   1   4  16       42.49       40.48     13.49 o 
   2   4  16        0.55       -2.54     10.95 o 
  -5   5  16       72.47       62.04     23.86 o 
  -4   5  16        0.03       -0.69     11.82 o 
  -3   5  16       12.96       23.28     11.56 o 
  -2   5  16        4.97       18.75     13.50 o 
  -1   5  16       11.38        7.50     15.43 o 
   0   5  16        2.26       23.47     13.88 o 
   1   5  16       53.39       73.08     13.49 o 
   2   5  16        0.10       -2.13     12.01 o 
  -5   6  16       25.62       39.54     21.82 o 
  -4   6  16        4.00        8.76     12.25 o 
  -3   6  16       50.56       58.39     14.21 o 
  -2   6  16      106.88      152.55     29.31 o 
  -1   6  16       52.04       53.36     16.14 o 
   0   6  16       21.92       35.47     13.28 o 
   1   6  16        0.54       12.01     12.94 o 
  -4   7  16        3.04        7.05     20.45 o 
  -3   7  16        1.38       14.68     15.53 o 
  -2   7  16       86.34       99.94     17.33 o 
  -1   7  16       11.99       20.89     13.60 o 
   0   7  16       11.30       18.64     12.98 o 
  -2   8  16        4.37       15.16     13.25 o 
  -1   8  16        1.01       10.76     13.98 o 
  -2 -12  17       31.70       30.01     13.02 o 
  -1 -12  17        5.25       17.72     20.45 o 
   0 -12  17       18.81        4.09     25.22 o 
  -3 -11  17        2.98       11.87     13.07 o 
  -2 -11  17        0.06       12.16     12.54 o 
  -1 -11  17        5.08       15.68     23.18 o 
   0 -11  17       29.13       44.31     24.54 o 
   1 -11  17       11.31       14.45     17.11 o 
  -4 -10  17        2.46        6.33     11.88 o 
  -3 -10  17       27.08       21.00     13.25 o 
  -2 -10  17       47.74       35.50     12.27 o 
  -1 -10  17        0.65        8.99     17.04 o 
   0 -10  17        7.45        4.77     22.50 o 
   1 -10  17        0.12        3.78     16.20 o 
   2 -10  17       15.99       22.10     17.76 o 
  -5  -9  17       49.52       46.51     17.75 o 
  -4  -9  17        0.20        7.96     12.59 o 
  -3  -9  17        8.24        6.83     12.91 o 
  -2  -9  17        5.05       21.92     13.05 o 
  -1  -9  17       45.76       44.90     16.70 o 
   0  -9  17       12.84       17.72     18.41 o 
   1  -9  17       19.70       28.59     15.72 o 
   2  -9  17        0.61       -1.72     17.35 o 
  -5  -8  17       22.03       35.20     12.63 o 
  -4  -8  17       24.32       33.45     12.89 o 
  -3  -8  17        4.11        3.13     11.73 o 
  -2  -8  17       23.06       20.60     12.12 o 
  -1  -8  17        0.67       12.81     15.86 o 
   0  -8  17        0.02        4.09     21.13 o 
   1  -8  17       52.80       54.72     17.38 o 
   2  -8  17        0.88       11.18     12.50 o 
  -5  -7  17       46.49       55.95     13.92 o 
  -4  -7  17       12.49       31.58     11.95 o 
  -3  -7  17       50.24       35.25     11.72 o 
  -2  -7  17        1.43       13.66     10.60 o 
  -1  -7  17        0.08       20.62     12.40 o 
   0  -7  17       20.71       23.86     19.09 o 
   1  -7  17        2.66        2.05     15.43 o 
   2  -7  17        5.10       10.74     11.95 o 
   3  -7  17       16.64       13.27     13.85 o 
  -6  -6  17       62.21       71.21     16.01 o 
  -5  -6  17       27.94       30.87     16.36 o 
  -4  -6  17       56.08       49.27     15.86 o 
  -3  -6  17        2.59       15.94     15.07 o 
  -2  -6  17        2.28        3.73     11.03 o 
  -1  -6  17       41.25       54.57     11.66 o 
   0  -6  17       32.81       58.71     15.89 o 
   1  -6  17        6.75        0.91     11.06 o 
   2  -6  17       18.77        8.89     11.48 o 
   3  -6  17        6.35       22.24     11.06 o 
  -6  -5  17        0.71        5.42     15.89 o 
  -5  -5  17        4.83        7.98     14.25 o 
  -4  -5  17       22.41       14.63     15.22 o 
  -3  -5  17        0.05       -8.53     15.22 o 
  -2  -5  17        5.49        9.90     14.57 o 
  -1  -5  17       26.73       60.70     17.35 o 
   0  -5  17        0.18        0.57     11.92 o 
   1  -5  17        0.76        5.16     11.22 o 
   2  -5  17       32.65       32.34     12.54 o 
   3  -5  17        0.61        9.28     12.37 o 
  -6  -4  17       14.60       16.48     16.70 o 
  -5  -4  17        1.68       10.31     14.92 o 
  -4  -4  17        0.16       12.65     15.04 o 
  -3  -4  17       25.68       38.84     14.41 o 
  -2  -4  17       33.65       27.37     16.69 o 
  -1  -4  17       37.27       51.87     15.89 o 
   0  -4  17        7.81       11.19     10.97 o 
   1  -4  17        0.00        5.85     11.06 o 
   2  -4  17       20.89       28.24     11.88 o 
   3  -4  17        1.90        1.99     16.90 o 
  -6  -3  17        3.61       16.76     16.70 o 
  -5  -3  17        0.60       20.53     15.40 o 
  -4  -3  17        2.93       23.78     14.91 o 
  -3  -3  17        2.73        8.47     14.21 o 
  -2  -3  17        1.45        9.88     14.23 o 
  -1  -3  17       23.43       35.45     15.91 o 
   0  -3  17       24.01       43.63     10.35 o 
   1  -3  17       20.62       18.29     11.44 o 
   2  -3  17       30.28       29.16     12.18 o 
   3  -3  17        6.44       18.16     17.40 o 
  -6  -2  17        0.35       21.05     16.01 o 
  -5  -2  17       23.45       27.66     15.89 o 
  -4  -2  17       44.18       60.47     17.38 o 
  -3  -2  17        5.97        5.33     14.70 o 
  -2  -2  17       48.80       40.14     15.89 o 
  -1  -2  17       42.24       59.11     16.30 o 
   0  -2  17        4.76       26.46     11.00 o 
   1  -2  17       16.03       18.03     13.92 o 
   2  -2  17       12.70       16.24     11.97 o 
   3  -2  17        1.33       14.41     14.73 o 
  -6  -1  17        8.14       12.46     17.07 o 
  -5  -1  17        0.27        3.02     15.18 o 
  -4  -1  17       24.18       33.16     16.14 o 
  -3  -1  17        0.02        4.93     15.13 o 
  -2  -1  17      127.80      101.62     17.84 o 
  -1  -1  17        3.07       24.14     10.65 o 
   0  -1  17        0.34       19.40     11.28 o 
   1  -1  17       24.81       11.68     15.13 o 
   2  -1  17        0.09       17.13     14.37 o 
   3  -1  17        3.68       34.26     16.77 o 
  -6   0  17        7.51       12.95     16.87 o 
  -5   0  17        0.06        2.05     15.13 o 
  -4   0  17       18.07       16.67     14.55 o 
  -3   0  17       10.31       24.39     13.58 o 
  -2   0  17       10.04       -7.21     15.18 o 
  -1   0  17        6.14       34.92     10.82 o 
   0   0  17       14.46       39.67     11.23 o 
   1   0  17       17.57       41.51     12.80 o 
   2   0  17        6.46       15.11     15.82 o 
   3   0  17       16.30       38.90     14.01 o 
  -6   1  17        2.00       -3.09     16.37 o 
  -5   1  17       14.67       22.50     15.56 o 
  -4   1  17        2.24       16.36     15.43 o 
  -3   1  17       17.32       29.76     14.17 o 
  -2   1  17        7.88       13.58     10.59 o 
  -1   1  17       45.35       43.42     11.35 o 
   0   1  17        0.41        3.33     12.99 o 
   1   1  17       43.99       24.38     12.04 o 
   2   1  17        3.43        6.82     12.53 o 
  -5   2  17       15.98       19.43     16.39 o 
  -4   2  17       58.09       58.95     16.01 o 
  -3   2  17       39.85       37.05     13.95 o 
  -2   2  17       44.40       48.27     11.29 o 
  -1   2  17        2.83        5.79     12.53 o 
   0   2  17       17.58       22.76     14.73 o 
   1   2  17        6.14        8.87     12.35 o 
   2   2  17        5.73        6.29     12.61 o 
  -5   3  17        4.74        2.91     15.71 o 
  -4   3  17       32.82       18.65     13.92 o 
  -3   3  17       42.79       47.32     11.23 o 
  -2   3  17      106.75      106.07     12.19 o 
  -1   3  17        1.83        8.71     14.73 o 
   0   3  17        2.59        8.44     14.85 o 
   1   3  17        5.79       11.37     13.63 o 
   2   3  17        2.97       16.83     11.92 o 
  -5   4  17       19.58       10.57     16.99 o 
  -4   4  17        3.24       -4.45     14.37 o 
  -3   4  17       30.66       45.72     11.77 o 
  -2   4  17       26.97       54.30     16.02 o 
  -1   4  17        4.65       11.67     12.99 o 
   0   4  17        8.05        8.56     13.95 o 
   1   4  17       10.42       14.11     11.62 o 
  -4   5  17       17.57       26.33     14.85 o 
  -3   5  17        0.45        6.61     14.85 o 
  -2   5  17       18.50       30.36     13.39 o 
  -1   5  17       10.66        7.95     15.13 o 
   0   5  17        1.45        5.79     14.44 o 
   1   5  17       11.68       24.73     13.49 o 
  -3   6  17       29.75       32.52     16.10 o 
  -2   6  17        4.25        9.22     15.34 o 
  -1   6  17        0.05        9.53     15.66 o 
   0   6  17       18.75       45.33     13.30 o 
  -1 -11  18        0.22       25.22     23.18 o 
  -3 -10  18        5.89       22.07     13.27 o 
  -2 -10  18       11.20       31.01     13.22 o 
  -1 -10  18        0.04       15.07     16.27 o 
   0 -10  18       27.64       57.95     23.18 o 
  -4  -9  18       12.09       24.30     13.61 o 
  -3  -9  18       20.09       41.09     14.40 o 
  -2  -9  18        0.00        0.71     12.55 o 
  -1  -9  18        1.42       13.83     13.25 o 
   0  -9  18        1.36       21.13     21.82 o 
   1  -9  18       16.72       19.17     16.63 o 
  -4  -8  18        1.71       11.28     13.05 o 
  -3  -8  18       14.77       27.31     13.54 o 
  -2  -8  18        0.11       12.01     12.43 o 
  -1  -8  18       16.78       35.37     13.66 o 
   0  -8  18        4.43       13.63     23.18 o 
   1  -8  18        7.12        6.88     16.85 o 
  -5  -7  18        0.19        1.63     13.61 o 
  -4  -7  18       29.15       19.25     12.95 o 
  -3  -7  18       40.24       50.94     14.05 o 
  -2  -7  18        1.72        5.94     11.95 o 
  -1  -7  18        1.50       10.95     12.66 o 
   0  -7  18        4.59        5.45     20.45 o 
   1  -7  18        0.79       29.57     18.24 o 
   2  -7  18        2.07       11.45     17.47 o 
  -5  -6  18        5.13        8.22     15.07 o 
  -4  -6  18        1.43        8.01     15.37 o 
  -3  -6  18        4.06       13.21     16.51 o 
  -2  -6  18        2.11       15.47     12.56 o 
  -1  -6  18       23.70       39.87     13.65 o 
   0  -6  18        1.45        2.05     20.45 o 
   1  -6  18        5.97        4.16     16.54 o 
   2  -6  18       33.27       33.57     13.30 o 
  -5  -5  18       59.63       65.79     16.87 o 
  -4  -5  18        0.08        5.01     15.89 o 
  -3  -5  18        8.72        7.94     16.21 o 
  -2  -5  18        1.75        2.26     14.07 o 
  -1  -5  18        0.07        9.20     15.43 o 
   0  -5  18        9.62       14.32     20.45 o 
   1  -5  18       59.50       71.57     16.50 o 
   2  -5  18        2.28       16.63     12.43 o 
  -5  -4  18       15.11       47.34     16.14 o 
  -4  -4  18        4.65       24.06     16.20 o 
  -3  -4  18       24.89       22.29     16.10 o 
  -2  -4  18        5.52       10.98     16.79 o 
  -1  -4  18        2.16        9.72     14.57 o 
   0  -4  18       10.54       26.40     16.14 o 
   1  -4  18        0.09        3.88     11.63 o 
   2  -4  18        0.29       13.73     12.38 o 
  -5  -3  18       36.72       41.68     23.18 o 
  -4  -3  18       31.85       40.20     16.69 o 
  -3  -3  18        3.96       24.31     15.89 o 
  -2  -3  18       43.35       55.41     16.20 o 
  -1  -3  18       44.96       24.57     16.58 o 
   0  -3  18       25.19       64.57     16.50 o 
   1  -3  18        6.54       12.48     11.75 o 
   2  -3  18       28.05       27.14     12.61 o 
  -5  -2  18        0.24        2.56     14.87 o 
  -4  -2  18        1.95       11.39     14.41 o 
  -3  -2  18       57.81       93.91     19.77 o 
  -2  -2  18        3.57       20.55     17.33 o 
  -1  -2  18       77.13       83.51     18.03 o 
   0  -2  18        1.78       12.62     10.47 o 
   1  -2  18        6.52        4.33     15.76 o 
   2  -2  18        2.47       10.44     12.38 o 
  -5  -1  18        9.02        4.95     15.22 o 
  -4  -1  18        0.02       11.54     15.40 o 
  -3  -1  18        1.15       12.11     15.62 o 
  -2  -1  18       28.87       26.61     16.14 o 
  -1  -1  18       25.50       27.52     15.66 o 
   0  -1  18        1.23       14.04     10.38 o 
   1  -1  18        5.56       13.12     12.72 o 
   2  -1  18       17.96       14.59     12.20 o 
  -5   0  18        8.91       15.93     16.14 o 
  -4   0  18        4.84       11.67     16.30 o 
  -3   0  18        4.32       29.11     15.89 o 
  -2   0  18        9.07       12.94     14.85 o 
  -1   0  18        0.03        5.74     10.89 o 
   0   0  18        5.01       24.66     12.91 o 
   1   0  18       19.00       19.85     14.96 o 
   2   0  18        0.01       11.59     15.07 o 
  -5   1  18       36.30       37.24     17.82 o 
  -4   1  18       34.09       38.86     16.39 o 
  -3   1  18        0.96        6.04     13.92 o 
  -2   1  18       22.89       30.86     14.65 o 
  -1   1  18        6.31       17.88     14.08 o 
   0   1  18        6.70       11.21     15.22 o 
   1   1  18        6.95        7.62     13.15 o 
  -5   2  18        0.67       16.59     15.82 o 
  -4   2  18        2.06       14.18     14.25 o 
  -3   2  18       10.88       15.96     17.04 o 
  -2   2  18        1.85       12.69     11.24 o 
  -1   2  18        7.43        8.70     13.76 o 
   0   2  18        0.11       -4.14     15.53 o 
   1   2  18        7.28        2.08     12.89 o 
  -4   3  18        6.41       11.93     15.91 o 
  -3   3  18       48.54       65.03     19.09 o 
  -2   3  18        0.16       -3.49     15.07 o 
  -1   3  18        5.66       11.74     14.07 o 
   0   3  18       40.91       44.23     16.01 o 
   1   3  18        1.26        1.70     14.46 o 
  -3   4  18        0.82       19.09     19.77 o 
  -2   4  18       11.07       37.70     15.89 o 
  -1   4  18        6.96        1.63     16.37 o 
   0   4  18        0.27       13.95     14.65 o 
  -2   5  18       28.08       17.66     15.66 o 
  -2  -9  19        3.99        3.08     13.28 o 
  -1  -9  19        3.15       20.62     13.52 o 
  -3  -8  19       13.57       25.66     13.07 o 
  -2  -8  19       26.12       34.42     14.37 o 
  -1  -8  19        8.54       24.59     13.99 o 
   0  -8  19       38.06       21.13     24.54 o 
  -3  -7  19        2.33        7.15     12.83 o 
  -2  -7  19        5.66       -3.32     13.22 o 
  -1  -7  19       16.20       17.89     12.82 o 
   0  -7  19        2.94        4.09     23.18 o 
  -4  -6  19        6.70       18.89     15.64 o 
  -3  -6  19        1.47        9.42     16.70 o 
  -2  -6  19       16.00       16.19     11.98 o 
  -1  -6  19      103.70      127.66     15.70 o 
   0  -6  19        5.66        4.09     21.13 o 
   1  -6  19       87.49      136.32     32.72 o 
  -4  -5  19       81.92       83.99     18.18 o 
  -3  -5  19        6.41       17.89     17.20 o 
  -2  -5  19       33.10       32.10     16.27 o 
  -1  -5  19        0.34       24.17     13.25 o 
   0  -5  19        1.25       25.72     15.40 o 
   1  -5  19        0.24       16.11     18.24 o 
  -4  -4  19       80.43      124.72     19.79 o 
  -3  -4  19        1.55        1.61     15.71 o 
  -2  -4  19       35.56       54.99     17.96 o 
  -1  -4  19       24.17       20.76     17.76 o 
   0  -4  19        8.37       36.77     16.37 o 
   1  -4  19        5.64       16.59     17.03 o 
  -4  -3  19       20.91       28.29     16.10 o 
  -3  -3  19       14.29        2.51     16.01 o 
  -2  -3  19       22.19       34.55     16.63 o 
  -1  -3  19        0.02       19.28     15.40 o 
   0  -3  19       12.10       14.32     22.50 o 
   1  -3  19       24.97       42.24     12.84 o 
  -4  -2  19        0.44        8.57     14.73 o 
  -3  -2  19        6.53       13.42     17.11 o 
  -2  -2  19       25.57       24.77     17.59 o 
  -1  -2  19        8.30       23.86     17.35 o 
   0  -2  19        0.12       18.71     16.79 o 
   1  -2  19       35.79       59.13     13.57 o 
  -4  -1  19        1.39        4.25     16.85 o 
  -3  -1  19       13.26       13.04     15.07 o 
  -2  -1  19        0.16        2.82     16.02 o 
  -1  -1  19        0.59        4.42     16.37 o 
   0  -1  19       53.99       71.07     16.21 o 
   1  -1  19        0.90       10.40     12.29 o 
  -4   0  19       10.99       29.14     17.11 o 
  -3   0  19        0.82        8.80     16.14 o 
  -2   0  19        0.02        3.17     15.82 o 
  -1   0  19        3.15       17.04     23.86 o 
   0   0  19        4.55       25.05     15.07 o 
  -4   1  19        8.99       30.25     16.85 o 
  -3   1  19        8.20        9.57     16.14 o 
  -2   1  19        1.95       -5.51     16.14 o 
  -1   1  19        1.09        3.81     14.87 o 
   0   1  19        0.02       23.83     15.72 o 
  -3   2  19        3.39        4.67     15.89 o 
  -2   2  19        5.49        2.73     23.86 o 
  -1   2  19       10.39       15.64     14.87 o 
  -2   3  19        0.00       -3.41     20.45 o 
  -2  -5  20        1.62       -7.01     17.50 o 
  -1  -5  20        5.30        9.72     14.52 o 
  -3  -4  20       64.34       72.79     19.26 o 
  -2  -4  20       30.90       26.25     18.32 o 
  -1  -4  20       86.81      135.71     30.00 o 
  -3  -3  20       29.82       22.81     19.31 o 
  -2  -3  20       31.51       35.79     18.32 o 
  -1  -3  20       90.64      137.38     25.22 o 
  -3  -2  20       33.45       48.21     17.53 o 
  -2  -2  20       10.51       17.02     17.59 o 
  -1  -2  20       32.61       53.53     17.47 o 
  -2  -1  20        0.99        3.00     16.79 o 
                                                 
